# Supplementary material for: FOXE1-Dependent Regulation of Macrophage Chemotaxis by Thyroid Cells In Vitro and In Vivo
Source: Int J Mol Sci. 2021 Jul 17;22(14):7666. doi: 10.3390/ijms22147666 (PMC8307198; doi:10.3390/ijms22147666)
Supplement: Supplementary file 1 [file ijms-22-07666-s001.zip]

Archive with 8 entries (7 files):
- Database_genes_expressed_in_CF55_and_FTR_raw_RC_cutoff_10/
- Database_genes_expressed_in_CF55_and_FTR_raw_RC_cutoff_10/htseq_count_CF55_1_RC10.xlsx
- Database_genes_expressed_in_CF55_and_FTR_raw_RC_cutoff_10/htseq_count_CF55_2_RC10.xlsx
- Database_genes_expressed_in_CF55_and_FTR_raw_RC_cutoff_10/htseq_count_CF55_3_RC10.xlsx
- Database_genes_expressed_in_CF55_and_FTR_raw_RC_cutoff_10/htseq_count_FTR_1_RC10.xlsx
- Database_genes_expressed_in_CF55_and_FTR_raw_RC_cutoff_10/htseq_count_FTR_2_RC10.xlsx
- Database_genes_expressed_in_CF55_and_FTR_raw_RC_cutoff_10/htseq_count_FTR_3_RC10.xlsx
- ijms-1275731 supplementary 2.pdf
