# Supplementary material for: FOXE1-Dependent Regulation of Macrophage Chemotaxis by Thyroid Cells In Vitro and In Vivo
Source: Int J Mol Sci. 2021 Jul 17;22(14):7666. doi: 10.3390/ijms22147666 (PMC8307198; doi:10.3390/ijms22147666)
Supplement: Supplementary file 1 [file ijms-22-07666-s001.zip › Database_genes_expressed_in_CF55_and_FTR_raw_RC_cutoff_10/htseq_count_CF55_1_RC10.xlsx]

## Sheet: Sheet1
Gene_name	ReadCount
Ankrd60	10
Ano3	10
Apoe	10
Arid3a	10
Armc2	10
Blvra	10
C4b	10
Cacna1i	10
Cish	10
Crb1	10
Dlx1	10
Doc2a	10
Duox1	10
Fam151b	10
Fgf11	10
Gabbr2	10
Gpr125	10
Grik4	10
Hhex	10
Il17d	10
Kbtbd7	10
LOC100359468	10
LOC100360205	10
LOC100360241	10
LOC100360380	10
LOC100360596	10
LOC100360880	10
LOC100363171	10
LOC100363175	10
LOC100363556	10
LOC366473	10
LOC499407	10
LOC500522	10
LOC500797	10
LOC680200	10
LOC685136	10
LOC689035	10
Matn2	10
Mylpf	10
Nr4a2	10
Pdzd7	10
Podxl2	10
RGD1308261	10
RGD1309058	10
RGD1309651	10
RGD1311742	10
RGD1559502	10
RGD1559529	10
RGD1560812	10
RGD1562080	10
RGD1563307	10
RT1-Da	10
RT1-T24-2	10
Rad51l1	10
Rap2a	10
Slc27a3	10
Slc2a5	10
Slpi	10
Sox7	10
Spry4	10
Sptbn5	10
Syn1	10
Tomt	10
Trim69	10
Ttf2	10
Upk3b	10
Zfp347	10
Znf473	10
Adcy5	11
Aifm3	11
Arhgap4	11
B9d2	11
Ccdc111	11
Ccdc155	11
Cdkl4	11
Cenpq	11
Cnr2	11
Cpne5	11
Cradd	11
Cyhr1	11
Cyp24a1	11
Cyp26b1	11
Doc2g	11
Enpp3	11
Fancf	11
Fbxo32	11
Foxred2	11
Frmd4a	11
Gsto2	11
Hr	11
Il1f5	11
Il6ra	11
Ip6k3	11
Kcnip3	11
Kcnmb4	11
Kiss1	11
Krt19	11
LOC100359435	11
LOC100360074	11
LOC100360267	11
LOC100360503	11
LOC100360777	11
LOC100362691	11
LOC298442	11
LOC494529	11
LOC680227	11
LOC681227	11
LOC681381	11
LOC690137	11
LOC691354	11
Lrrc2	11
Lrriq3	11
MGC93861	11
Mfsd7	11
Napb	11
Otx1	11
Pelo	11
Plcd4	11
Pnldc1	11
RGD1308782	11
RGD1560687	11
RGD1560857	11
RGD1565374	11
RGD1566189	11
Rnf151	11
Selm	11
Slc15a2	11
Tgm2	11
Tmc7	11
Usp2	11
Zfp112	11
rCG_64343	11
Abcg3l1	12
Ablim3	12
Cela2a	12
Cfp	12
Csrp3	12
Cyb5d2	12
Dnah5	12
Dnah8	12
Dpp7	12
Emilin2	12
Fbln5	12
Fbxo15	12
Gabrp	12
Giot1	12
Glb1l2	12
Gstm7	12
Hck	12
Hp	12
Itpkb	12
Kcne2	12
Klhdc1	12
LOC100360320	12
LOC100360588	12
LOC100361552	12
LOC100362140	12
LOC100362359	12
LOC100363155	12
LOC100363502	12
LOC360919	12
LOC679565	12
LOC679894	12
LOC680344	12
LOC680874	12
LOC686013	12
LOC690183	12
LOC690358	12
LOC690368	12
Pgam2	12
Ppp1r14a	12
Prkcg	12
Pygm	12
RGD1309821	12
RGD1559696	12
RGD1559908	12
RGD1560341	12
RGD1561796	12
RGD1563072	12
RGD1563245	12
RGD1566220	12
Sema3e	12
Sirt1	12
Slc30a3	12
Spock2	12
Sytl3	12
Taf1a	12
Tgfb3	12
Tmco4	12
Tmem125	12
Tmod1	12
Ubash3a	12
Unc13d	12
Wif1	12
Zfp52	12
C1ql3	13
Capn3	13
Ccdc103	13
Ctrl	13
Derl3	13
Disc1	13
Dyrk1b	13
Frg1	13
Gpr182	13
Kcng4	13
LOC100359875	13
LOC100360448	13
LOC100361830	13
LOC100362339	13
LOC100362785	13
LOC100363398	13
LOC304239	13
LOC497899	13
LOC499120	13
LOC683008	13
LOC691918	13
Lrrc61	13
Myo1f	13
Naaladl1	13
Nrcam	13
Nsd1	13
Prkd3	13
Pzp	13
RGD1305211	13
RGD1311475	13
RGD1562550	13
RGD1563701	13
RGD1564171	13
RGD1564803	13
RGD1565425	13
RGD1565693	13
RGD1566363	13
Rpgr	13
Satb2	13
Scn2a1	13
Sh3rf2	13
Skiip	13
Spats1	13
Star	13
Tmem220	13
Trpm1	13
Wnt4	13
XAF1	13
Xkr8	13
Zfp51	13
Znf764	13
Ankrd16	14
Antxrl	14
Artn	14
B3gnt7	14
Bcl3	14
Cacna1g	14
Ccdc73	14
Cxcl3	14
Cxcr5	14
Ddah2	14
Dhdh	14
Duoxa2	14
Fbxo31	14
Foxo6	14
Gltscr1	14
Gpr123	14
H1fx	14
Hic2	14
Il12rb2	14
Kcnab1	14
Kcnh8	14
Kif26a	14
Krt20	14
LOC100360855	14
LOC100360901	14
LOC100361104	14
LOC100362940	14
LOC100363114	14
LOC300308	14
LOC502201	14
LOC502371	14
LOC685778	14
Mdh1b	14
Mill2	14
Nfkbid	14
Nr4a3	14
Nubpl	14
Nudt15	14
Prdm1	14
RGD1304931	14
RGD1306107	14
RGD1359452	14
RGD1559567	14
RGD1559917	14
RGD1563812	14
RGD1564340	14
RGD1564344	14
RGD1565590	14
RT1-Ba	14
Rapgef4	14
Rbak	14
Rell2	14
S100vp	14
Spag8	14
Tbc1d10c	14
Tbxa2r	14
Thumpd2	14
Timp3	14
Tmem44	14
Tnnc1	14
Wfdc6a	14
Zfp174	14
Amac1	15
Ankrd37	15
Aoc3	15
Car9	15
Chrnb4	15
Col1a1	15
Cubn	15
Fam151a	15
Fcgbp	15
Hist3h2a	15
Hoxb5	15
Hpd	15
LOC100125368	15
LOC100360131	15
LOC100360419	15
LOC100361029	15
LOC100361067	15
LOC100362113	15
LOC100363288	15
LOC498453	15
LOC680678	15
LOC690734	15
Mmp7	15
Mtp18	15
Neu2	15
RGD1561676	15
RGD1562500	15
RGD1562716	15
RGD1563163	15
RGD1564450	15
S100a3	15
Scand3	15
Slc16a4	15
Snapc5	15
Tert	15
Tp73	15
Trim7	15
Tsga10	15
Usp11	15
Vash2	15
Xpa	15
Zfp189	15
Abcg3	16
Ablim2	16
Acadsb	16
Acrbp	16
Asb15	16
Cby3	16
Chrm3	16
Cldn15	16
Clstn3	16
Creb3l3	16
Dtx4	16
Fam26d	16
Fam72a	16
Fkbp7	16
Hist1h4b	16
Hoxb3	16
Itgb2	16
Kif24	16
Klrc3	16
LOC100359916	16
LOC100360508	16
LOC100360957	16
LOC100363351	16
LOC100363455	16
LOC498759	16
LOC500705	16
Lipt1	16
Mapk15	16
Mblac2	16
Morn1	16
Nek11	16
Otoa	16
Plp1	16
Ppil5	16
Prkar1b	16
Prss36	16
Purg	16
RGD1561004	16
RGD1561034	16
RGD1561381	16
RGD1561416	16
RGD1564626	16
Rad9b	16
Rnf11l	16
Rnf217	16
Serf1	16
Serpinb1a	16
Sfxn5	16
Sh3bgr	16
Silv	16
Tnni2	16
Adam1a	17
Add2	17
Apol11a	17
Aqp11	17
Calcb	17
Casq1	17
Cdkl3	17
Cyp39a1	17
Ddx4	17
FAM120C	17
Fam178b	17
Hectd2	17
Jmjd8	17
LOC100359662	17
LOC100359854	17
LOC100359912	17
LOC100360604	17
LOC100361856	17
LOC100362751	17
LOC362464	17
LOC680222	17
LOC680714	17
LOC685520	17
LOC686120	17
LOC689039	17
LOC691873	17
Lace1	17
Magix	17
Mamdc4	17
Mr1	17
Nfatc4	17
Ntf4	17
Nudt6	17
Pou2f3	17
Pygo1	17
RGD1308305	17
RGD1310942	17
RGD1560778	17
RGD1560883	17
RGD1561303	17
RGD1561507	17
RGD1564722	17
Rgs9	17
Rwdd2a	17
Scnn1a	17
Sds	17
Snx32	17
Akap7	18
Boc	18
Cage1	18
Ccdc150	18
Cdh11	18
Cited1	18
Comtd1	18
Dcbld1	18
Dram	18
Egfl8	18
Emp3	18
Fam105a	18
Fam64a	18
Fut4	18
Gprin1	18
Ifit1lb	18
Igsf6	18
Il22ra1	18
Itpripl1	18
Klhl5	18
LOC100361208	18
LOC100361582	18
LOC100362783	18
LOC367782	18
LOC500475	18
LOC680182	18
LOC688420	18
LOC688681	18
Lgr5	18
Npas2	18
Phf21b	18
Plxnb3	18
RGD1304978	18
RGD1309808	18
RGD1311952	18
RGD1561849	18
RGD1562658	18
Slc35d2	18
Snai3	18
Sytl1	18
Tigd3	18
Zcchc10	18
Zmat5	18
Znf580	18
Adra2b	19
Aste1	19
Bbs12	19
Birc7	19
Ckb	19
Cyp2f4	19
Elac1	19
Fam86a	19
Fcgr2a	19
Il18bp	19
LOC100360446	19
LOC100361122	19
LOC100361841	19
LOC100362129	19
LOC690274	19
Lcn12	19
Lgals12	19
Lrrc27	19
Mitf	19
Mxi1	19
Nat14	19
Pde4d	19
RGD1307569	19
RGD1308138	19
RGD1310039	19
RGD1310376	19
RGD1560046	19
RGD1560978	19
RGD1562948	19
RGD1563220	19
RGD1565787	19
Rmrp	19
Sema5a	19
Slc26a8	19
Slc6a16	19
Smyd3	19
Sp9	19
Tlr6	19
Tmem117	19
Tmprss9	19
Znf606	19
rCG_61839	19
Arl4c	20
Cachd1	20
Catsper4	20
Fgf22	20
Flrt1	20
Fscn3	20
Il9r	20
Klhdc9	20
Klrc1	20
LOC100360238	20
LOC100360977	20
LOC100361974	20
LOC100362170	20
LOC100362226	20
LOC100362479	20
LOC100362518	20
LOC100362980	20
LOC363527	20
LOC497959	20
LOC679539	20
LOC691887	20
Lrrc46	20
Mettl8	20
Mmp2	20
Mslnl	20
Neurl2	20
Nfia	20
Prss16	20
Pter	20
RGD1308626	20
RGD1309085	20
RGD1559848	20
RGD1562877	20
RGD1564859	20
Sgtb	20
Tmem151a	20
Tmem81	20
Wisp2	20
Zmynd17	20
Ankrd44	21
Arid3b	21
Ccdc110	21
Cftr	21
Cmbl	21
Coro6	21
Frmpd1	21
Homez	21
LOC100360434	21
LOC100360645	21
LOC100361147	21
LOC100362673	21
LOC297756	21
LOC361963	21
LOC679580	21
LOC679885	21
LOC680257	21
LOC680491	21
LOC682571	21
LOC685487	21
Lamp3	21
Lipe	21
Mertk	21
Myom1	21
Polr3k	21
Pxmp2	21
RGD1310324	21
RGD1561523	21
Rtp4	21
Sept1	21
Slc23a3	21
Slc25a14	21
Srcrb4d	21
Syt7	21
Thap6	21
Timd2	21
Tmem126a	21
Tmem38a	21
Tmem70	21
Uros	21
Zbtb3	21
Zbtb37	21
Zfp455	21
Zfp94	21
Batf3	22
Ccdc106	22
Dem1	22
Eml5	22
Fbxl15	22
Gchfr	22
Hyal3	22
Ints6	22
Klf13	22
Klrc2	22
LOC100359421	22
LOC100360453	22
LOC100360621	22
LOC100360975	22
LOC100361037	22
LOC100361836	22
LOC100362110	22
LOC688754	22
Ncrna00117	22
Pcyt1b	22
Peli3	22
Pik3ip1	22
Pitpnc1	22
Plaur	22
RGD1310727	22
Rapsn	22
Rhov	22
Rinl	22
Rnase4	22
Shpk	22
Slc25a27	22
Sult1c2	22
Usp18	22
Apold1	23
Dus4l	23
Efna3	23
Fer1l5	23
Katnal1	23
Kcnj14	23
Kctd11	23
LOC100360437	23
LOC100360647	23
LOC691083	23
Lcat	23
Loxl1	23
Lpxn	23
Megf6	23
Nat2	23
Pcolce	23
RGD1305254	23
RGD1562905	23
RGD1564019	23
RGD1565059	23
RGD1566386	23
RT1-CE10	23
Relt	23
Rtn4r	23
Sdcbp2	23
Sox6	23
Srgap3	23
Trim13	23
Ttc30b	23
Wdr27	23
Aloxe3	24
Angptl6	24
Ankrd24	24
Atg16l2	24
Ccdc11	24
Cdc42ep5	24
Crem	24
Fzd8	24
Gramd1c	24
Grid2ip	24
Hoxb6	24
Ikzf2	24
Il22ra2	24
Irgm	24
Irx5	24
LOC100361593	24
LOC100361727	24
LOC100361845	24
LOC100362022	24
LOC100362470	24
LOC679769	24
LOC687983	24
LOC691113	24
Lman2l	24
Magea4	24
Mmp3	24
Myh11	24
Nr1i3	24
RGD1306500	24
RGD1560020_predicted	24
RGD1561530	24
RGD1562406	24
RGD1563937	24
Sdr42e1	24
Spata13	24
Suox	24
Tmem191c	24
Trpm3	24
Usp35	24
Zfp28	24
Znf597	24
Cacna2d4	25
Cd74	25
Cdr2l	25
Cobll1	25
Ddc8	25
Ddt	25
E2f3	25
Egr1	25
Endog	25
Fgfbp1	25
Ggt6	25
Grk4	25
Hccs	25
Hcn3	25
Kctd6	25
LOC100361863	25
LOC100362201	25
LOC100362684	25
LOC302680	25
LOC365839	25
LOC498685	25
LOC680558	25
LOC684441	25
LOC689826	25
LOC690806	25
Mettl5	25
Mlf1	25
N6amt2	25
Naprt1	25
Nxph4	25
Pcdh24	25
Pou2f1	25
RGD1307621	25
RGD1562665	25
RGD1562717	25
RGD1565983	25
Rab9b	25
Sft2d3	25
Sfxn2	25
Spns3	25
St3gal4	25
Tmem82	25
Ubxn11	25
Yod1	25
Zfp568	25
Acpp	26
Adm	26
Amigo3	26
Arhgap26	26
B4galnt4	26
Dennd2c	26
Dpyd	26
Fam25a	26
Fuz	26
Gch1	26
Gjb1	26
Hsd11b2	26
Kcp	26
LOC100359664	26
LOC100360472	26
LOC100360679	26
LOC100362709	26
LOC100362999	26
LOC500668	26
LOC685574	26
LOC688905	26
LOC689986	26
Letm2	26
Lynx1	26
Mns1	26
Prss35	26
RGD1310964	26
RGD1560277	26
RGD1561117	26
RGD1561571	26
RGD1561609	26
RGD1563239	26
RGD1563941	26
RGD1563979	26
RGD1565376	26
Rassf2	26
Robo3	26
Rps6kl1	26
Rwdd3	26
Slco3a1	26
Taf1b	26
Tmprss11b	26
Ube2o	26
Unc5a	26
Wdr5b	26
Zfp192	26
Znf629	26
Areg	27
Arl10	27
Atp7b	27
Cd28	27
Cldn19	27
Cpeb3	27
Eno1-ps1	27
Fah	27
Fam69b	27
Gabpb1l	27
Gamt	27
Gsta3	27
LOC100360447	27
LOC100363038	27
LOC501110	27
LOC688553	27
Lin28b	27
Lrrc24	27
Mmp28	27
Nhej1	27
Nrm	27
Olr813	27
Pex11g	27
RGD1306507	27
RGD1560289	27
RGD1563235	27
RGD1564463	27
RT1-DMa	27
Samd4a	27
Setd8-ps1	27
Slc22a20	27
Smarcd3	27
Tyw3	27
Zfp3	27
Ccrn4l	28
Chst14	28
Ciita	28
Crb2	28
Dhrs4	28
Fgf9	28
Grhl1	28
Invs	28
LOC680254	28
Lsm6	28
Mapk11	28
Necab3	28
Nek3	28
Pink1	28
Ppara	28
RGD1310788	28
RGD1559971	28
RGD1561724	28
RGD1564214	28
RGD1565728	28
Rab2b	28
Spag4	28
Tbcel	28
Tmem140	28
Tmem144	28
Ttc25	28
Vdr	28
Arhgap20	29
Fam82b	29
Fam83e	29
Galr2	29
Hspb11	29
LOC100361791	29
LOC100362347	29
LOC296197	29
LOC684988	29
Lsm11	29
Mks1	29
Mog	29
Myom3	29
Pfkfb1	29
RGD1561270	29
RT1-CE1	29
Rem2	29
Rom1	29
Slc46a3	29
Slc4a3	29
Tlr2	29
Tspyl1	29
Wdr51a	29
Aldh3a1	30
Angptl4	30
B3galt6	30
Bcdin3d	30
Cntnap1	30
Dclre1c	30
Exph5	30
Gbp5	30
Irak2	30
LOC100361291	30
LOC100361431	30
LOC100361710	30
LOC100361823	30
LOC494499	30
LOC685009	30
Lyrm1	30
Masp2	30
Mettl4	30
Mfsd2	30
Nipa1	30
Pkd1l1	30
Pold4	30
RGD1304624	30
RGD1308234	30
RGD1309779	30
RGD1559493	30
RGD1564666	30
Rbm4	30
Sgol2	30
Shbg	30
Slc25a42	30
Slc2a3	30
Slfnl1	30
Snhg8	30
Tesk2	30
Ubxn2b	30
Wdr25	30
Znf524	30
Znf839	30
Cda	31
Cxcr3	31
Ero1lb	31
Gas8	31
Gemin7	31
Hspa12b	31
LOC100359922	31
LOC100361252	31
LOC100362909	31
LOC100363158	31
LOC691920	31
Pigw	31
Pou2f2	31
Pstpip2	31
RGD1307947	31
RGD1562135	31
RGD1564719	31
Slc26a1	31
Slc45a3	31
Ube2l6	31
Ulk3	31
Vof16	31
Xylt1	31
Zfp111	31
Adat3	32
Adhfe1	32
Ankrd42	32
Arnt2	32
Aspg	32
Bbs5	32
Bloc1s3	32
Cdh23	32
Ctf1	32
Dbndd1	32
Gprasp2	32
LOC100361247	32
LOC100362119	32
LOC100362830	32
LOC685977	32
Mip	32
Pcdhb16	32
Pi16	32
Ppp1r3d	32
RGD1304644	32
RGD1565367	32
RGD1566314	32
RT1-CE4	32
Rabl2b	32
Socs3	32
Spinlw1	32
Tmem121	32
Zbtb8b	32
Zdhhc24	32
Aldh1a7	33
Atf7ip2	33
Camk2b	33
Efha2	33
Esyt3	33
G4	33
LOC100359837	33
LOC100362202	33
LOC100362209	33
LOC360231	33
LOC500584	33
LOC691418	33
Nrep	33
Numbl	33
Osgepl1	33
Paqr7	33
Ptprn2	33
RGD1305420	33
RGD1565361	33
Sh3tc2	33
Slc28a2	33
Sox12	33
Trpm5	33
Vangl2	33
Zcwpw1	33
Car14	34
Dpm3	34
Duoxa1	34
Fam176b	34
Fggy	34
LOC100359478	34
LOC100360580	34
LOC257650	34
LOC680692	34
LOC688019	34
LOC689656	34
Lck	34
Leng1	34
Mecr	34
Meis3	34
Mta3	34
Plk5	34
Polg2	34
RGD1306603	34
RGD1306939	34
RGD1561792	34
RGD1563120	34
Rbj	34
Spred3	34
Vangl1	34
Wfikkn1	34
rCG_20380	34
Atl1	35
Cabc1	35
Catsper2	35
Cetn4	35
Foxn1	35
Galnt4	35
Galt	35
Kctd7	35
LOC100360507	35
LOC100363012	35
LOC100363074	35
LOC100363266	35
LOC689288	35
LOC690155	35
Lass6	35
RGD1307071	35
RGD1311265	35
RGD1563891	35
RGD1563945	35
RGD1565975	35
Rassf6	35
Scrn3	35
Slc7a7	35
Suhw3	35
Syt11	35
Trim46	35
Ube2cbp	35
Ubxn7	35
Car13	36
Clybl	36
Cmc1	36
Dpf3	36
Fbxl18	36
Gna14	36
Gsg1l	36
Il18r1	36
Itfg2	36
Kptn	36
LOC100360811	36
LOC100361182	36
LOC100363379	36
LOC679594	36
LOC691024	36
LOC691849	36
Lysmd3	36
Map3k6	36
Morn2	36
Nars2	36
Pard6a	36
RGD1305014	36
RGD1309501	36
RGD1565192	36
Rdh14	36
S100a13	36
Senp8	36
Smox	36
Svil	36
Tmem176a	36
Bin2	37
Car3	37
Ccrk	37
Cdkl2	37
Eif2c3	37
Emx2	37
Gpr177	37
Haghl	37
LOC100359619	37
LOC100360057	37
LOC100363520	37
LOC303823	37
LOC685431	37
Maml3	37
Map1d	37
Oas1b	37
Ovca2	37
Pcgf3	37
Pex7	37
Pigb	37
Plau	37
Pmf31	37
RGD1309730	37
RGD1560691	37
RGD620382	37
Rnaseh1	37
Rpusd3	37
Slc17a4	37
Slc25a12	37
Spata2L	37
Synj2	37
Tfb1m	37
Trpc2	37
Upf2	37
Adm2	38
C1rl	38
Fam113a	38
Frs3	38
Hsd17b7	38
Kazald1	38
LOC100362384	38
LOC100362874	38
LOC680241	38
MGC108974	38
Nkiras1	38
Nrarp	38
Pex11a	38
Ppm1e	38
RGD1308147	38
RGD1310185	38
RGD1560258	38
Rhbdl2	38
Rhbdl3	38
Rwdd1	38
Setmar	38
Sh3bp1	38
Tmem80	38
Ttll13	38
Ttn	38
Wtip	38
Zfand2a	38
Znf184	38
Znf691	38
Adam11	39
Adamdec1	39
Adcy7	39
Arsk	39
Cables1	39
Ccdc18	39
Ctu1	39
Dlx4	39
Egf	39
Glb1l	39
Gnaz	39
Gpr137	39
Grasp	39
Helq	39
Kin	39
LOC100361025	39
LOC100361081	39
LOC100362710	39
LOC100363222	39
LOC499330	39
LOC689130	39
Nkpd1	39
Phf19	39
Pla2g4d	39
Procr	39
RGD1306304	39
RGD1560854	39
RGD1563680	39
RGD1564036	39
Trappc2	39
Tst	39
Zbtb34	39
Zc3hav1l	39
Ankrd39	40
Ap4s1	40
Dhrs9	40
LOC100360491	40
LOC100362895	40
LOC296300	40
LOC365723	40
LOC685269	40
Mx1	40
Npl2	40
Odz4	40
P42pop	40
Plekhb1	40
RGD1306576	40
RGD1311078	40
RGD1560271	40
RGD1560493	40
RGD1562608	40
RGD1562690	40
RGD1565371	40
RT1-T24-4	40
Rnf43	40
Tmem53	40
Vkorc1	40
Zcchc4	40
Znf18	40
Bcl2l11	41
Ccdc76	41
Dapp1	41
Dnajc12	41
Dnajc18	41
Fam164c	41
Gpatch3	41
Gpr157	41
Il23a	41
LOC100360847	41
LOC100361939	41
LOC100363462	41
LOC691708	41
Mybpc2	41
Poli	41
Pqlc2	41
Prmt6	41
RGD1309930	41
RGD1310877	41
RGD1562747	41
Tirap	41
Tmem16a	41
Toe1	41
Trp53rk	41
Zfp786	41
Zmym1	41
Abcg4	42
Adam12	42
Ccdc15	42
Depdc7	42
Gprin2	42
Gsta4	42
Il3ra	42
LOC100360845	42
LOC100360956	42
LOC100363182	42
Nedd9	42
Nr6a1	42
Ptpru	42
Pusl1	42
RGD1310257	42
Rbm41	42
Vamp5	42
Znf509	42
Zscan12	42
Acvr1	43
Ak1	43
Eda2r	43
Eif2ak4	43
Espnl	43
Fam186b	43
LOC100361585	43
LOC684996	43
Mect1	43
Mettl10	43
Ogg1	43
Orai3	43
Oxsm	43
RGD1309138	43
RGD1309926	43
RGD1566107	43
Sars2	43
Serac1	43
Vwa5b2	43
Zfp426	43
Atxn7l1	44
Casc1	44
Dtwd1	44
Fmc1	44
Gramd2	44
LOC100361457	44
LOC100362069	44
LOC100362083	44
LOC679817	44
MGC116121	44
Mcee	44
Mrps28	44
Mtmr15	44
Ndufaf2	44
RGD1306001	44
Stk19	44
Suv39h2	44
Syce2	44
Tbc1d19	44
Tmem160	44
Tmem176b	44
Vamp1	44
Wdsub1	44
Zfp862	44
Znf688	44
Adam28	45
Amz1	45
Ccdc28a	45
Cox18	45
Dnajc28	45
Fam132b	45
LOC100360337	45
LOC681162	45
LOC690559	45
Lca5	45
Mblac1	45
Piga	45
Prkab2	45
RGD1305807	45
RGD1311267	45
Sirt4	45
Slc25a4	45
Styxl1	45
Tarsl2	45
Tmem38b	45
Vwde	45
Csf3	46
Duox2	46
Dusp19	46
Exd1	46
Gen1	46
Ier5l	46
Il17rb	46
Klf11	46
LOC100302465	46
LOC100361440	46
LOC363060	46
LOC367994	46
LOC500124	46
LOC690217	46
LOC691750	46
Lin52	46
Mxd3	46
Myo7a	46
Nfkbil1	46
Nudt19	46
Pigl	46
RGD1560471	46
RGD1565033	46
RGD1566036	46
RGD1566099	46
Runx2	46
Slc26a11	46
Sult1b1	46
Tmem218	46
Uevld	46
Vax2	46
Abhd14a	47
Cyba	47
Dnah17	47
Epor	47
Hsd17b3	47
LOC100363250	47
LOC298795	47
LOC500625	47
LOC681091	47
LOC691921	47
LOC691931	47
Pcgf1	47
Phf7	47
Pif1	47
Plch1	47
Qtrt1	47
RGD1560436	47
RGD1563970	47
Rasa3	47
Serpini1	47
Smpdl3b	47
Stard5	47
Tmem177	47
Trpt1	47
Usp29	47
Zfp57	47
Apol3	48
Dnajc17	48
Exosc3	48
Fkbp14	48
Fosl1	48
Fxyd6	48
Gfod1	48
LOC100361162	48
LOC364707	48
LOC680426	48
LOC685849	48
LOC690303	48
Lif	48
Nsbp1	48
Oas1i	48
P2rx3	48
Pacrgl	48
Polr1e	48
Rbks	48
Serpinb11	48
Slc16a13	48
Syt12	48
Veph1	48
Cpne2	49
Dcun1d2	49
Dmrta2	49
Dnal1	49
Fbln1	49
Gpld1	49
LOC100360781	49
LOC100360828	49
LOC100363268	49
LOC680262	49
LOC680290	49
LOC681367	49
LOC691468	49
Lhx2	49
Malt1	49
Mbd4	49
Ogfod2	49
Osgin2	49
Pknox1	49
Plekhm3	49
Ppm1j	49
RGD1565007	49
Rage	49
Ribc1	49
Rnf186	49
Rpp38	49
Sntb2	49
Spata9	49
Tmem150	49
Trim71	49
Ttc22	49
Zfp709l1	49
Zrsr2	49
Adcy3	50
Ankrd27	50
Armc6	50
C8g	50
Cdyl2	50
Emilin1	50
Fcho1	50
Fzd5	50
Gulp1	50
Hspb6	50
LOC100359601	50
LOC100360704	50
LOC100362311	50
LOC687796	50
Lrrc8c	50
Mfsd8	50
Msra	50
Mutyh	50
Nagpa	50
Napepld	50
Nmi	50
Plekho2	50
RGD1560398	50
RGD1562012	50
RGD1565247	50
Rnft2	50
Rp9	50
Rpain	50
Shcbp1	50
Shroom1	50
Slc4a1ap	50
Trim45	50
Asb1	51
Car12	51
Ccdc44	51
Cntf	51
Cpt1b	51
Dnm1	51
Dok7	51
Fancb	51
Flrt3	51
LOC100359731	51
LOC100361818	51
LOC100363487	51
LOC311352	51
LOC684993	51
LOC685208	51
Lepre1	51
Lix1l	51
MGC108823	51
Mex3b	51
Prtg	51
RGD1309079	51
RGD1311344	51
RGD1359290	51
RGD1560880	51
Tmem206	51
Ap1s2	52
Col5a2	52
Cxcl2	52
Eepd1	52
Enox2	52
Gmfg	52
Hmha1	52
Il11ra1	52
Kbtbd3	52
Klhl17	52
L2hgdh	52
LOC100359980	52
LOC100361152	52
LOC100362554	52
LOC499235	52
LOC500893	52
LOC691221	52
LOC691280	52
Mmaa	52
RGD1303066	52
RGD1359508	52
RGD1565545	52
Rab30	52
Rapgefl1	52
Rfx3	52
Spsb2	52
Tfpi	52
Tmem143	52
Tmem67	52
Znf771	52
Akna	53
Asb13	53
Ccdc142	53
Cyp4f17	53
Dnah1	53
Dtwd2	53
Gnb5	53
Gpatc2	53
Grhpr	53
Inpp4b	53
Klc3	53
LOC100359722	53
LOC100360620	53
LOC691960	53
Lmbr1l	53
Mnd1	53
Mtrf1l	53
Nin	53
Nmnat3	53
Plekhg1	53
Plekhg4	53
RGD1306783	53
RGD1307704	53
RGD1309804	53
RGD1562607	53
RGD1563294	53
Sptb	53
Sspo	53
Trdmt1	53
Ybx2	53
Zcchc9	53
Zmynd10	53
Zswim5	53
Bccip	54
Btd	54
Cdkal1	54
Chchd8	54
Csad	54
Cyp4f39	54
Cyth1	54
Dpep3	54
Etv5	54
Fam125b	54
Fam175a	54
Fbxl20	54
Fbxo25	54
Gtpbp8	54
Kbtbd8	54
LOC100362678	54
LOC500420	54
LOC685925	54
LOC688631	54
Map1a	54
Npal3	54
Prrg2	54
RGD1308065	54
RGD1310012	54
RGD1311188	54
RGD1311269	54
RGD1565411	54
Scnm1	54
Serpine1	54
Spsb1	54
St3gal3	54
Taf5	54
Tmem25	54
Wdr8	54
Ythdc2	54
Carf	55
Ccdc90a	55
Ehd2	55
F3	55
Fxc1	55
Klhl36	55
LOC683504	55
LOC690068	55
LOC690617	55
Maoa	55
Mis12	55
Mllt3	55
RGD1309410	55
RGD1309676	55
RGD1563325	55
Rbm12b	55
Zc3h6	55
Akr7a2	56
Eme1	56
Foxp1	56
Gcnt2	56
Gdpd5	56
LOC100362027	56
LOC497978	56
LOC689939	56
LOC691135	56
Mex3a	56
Mmd	56
Mosc2	56
Pdzk1	56
Phf1	56
Phospho2	56
RGD1305222	56
RGD1310271	56
RGD1560010	56
RGD1562114	56
RGD1566239	56
Slc15a3	56
Srr	56
Sult2b1	56
Supt5h	56
Trib1	56
Trim21	56
Vgf	56
Zfp110	56
Znf787	56
Acyp1	57
Dph1	57
Fut1	57
Gpt	57
Gtlf3b	57
LOC100361421	57
LOC100362725	57
LOC685578	57
LOC690502	57
Nudt16l1	57
Oasl2	57
Osgep	57
RGD1304879	57
RGD1311273	57
Rnf32	57
Spsb4	57
Thg1l	57
Tinf2	57
Ttc39b	57
Wdr89	57
Zfp169	57
Cd97	58
Fancg	58
Fgf1	58
Fkbpl	58
Fkrp	58
Gas2l3	58
Ippk	58
Klhl28	58
Klrg2	58
LOC100360616	58
Maged2	58
Map3k10	58
Mthfd2l	58
Pigh	58
RGD1304827	58
RGD1309148	58
RGD1310951	58
RGD1563319	58
RGD1563482	58
Rab19	58
Six5	58
Tnip2	58
Urm1	58
Atp10d	59
Capn6	59
Cbr3	59
Cbr4	59
Cplx2	59
Dusp12	59
Fam126b	59
Fdxr	59
Ggps1	59
LOC100360585	59
LOC100362814	59
LOC362665	59
LOC499602	59
LOC685933	59
Lipc	59
Nek8	59
Nnat	59
Paqr3	59
RGD1307722	59
RGD1561852	59
Rrp8	59
Thap1	59
Tlcd1	59
Tm7sf2	59
Trpc1	59
Tsen2	59
Zadh2	59
Zbtb26	59
Zbtb9	59
Apol9a	60
Asah2	60
Aven	60
Chml	60
Fam116b	60
Fam126a	60
Fut11	60
Klhl15	60
Klhl8	60
LOC100360573	60
LOC100360867	60
LOC100362121	60
LOC298018	60
LOC681185	60
Mansc1	60
Med11	60
Mrp63	60
Mycbpap	60
Nxt2	60
Pafah2	60
Pla2g12a	60
Ppfia3	60
Psen2	60
RGD1564709	60
Rasl10a	60
Rbm43	60
Rmnd1	60
Rnf208	60
Shf	60
Smtnl2	60
Stx1a	60
Taok3	60
Tle2	60
Tmem194b	60
Trerf1	60
Wdr62	60
Zfp398	60
Hivep3	61
Hopx	61
Ift74	61
Inpp5j	61
Ipcef1	61
Klhdc7a	61
LOC688968	61
Lcmt2	61
Lrig3	61
Ng35	61
Pdxp	61
Phf11	61
Phyhipl	61
RGD1308165	61
RGD1562342	61
Slc41a1	61
Smpd2	61
Znf770	61
Accs	62
Alkbh4	62
B3galnt2	62
Ccdc17	62
Clic3	62
Cyth4	62
Ephx2	62
Grb14	62
Hemk1	62
Kpna5	62
LOC100360280	62
LOC498555	62
LOC690000	62
LOC690538	62
Lppr2	62
Mrpl32	62
Slc43a2	62
St7l	62
Ston2	62
Ubxd6	62
Usp27x	62
Cadm4	63
Efcab7	63
Fam13a1	63
Glmn	63
Gpr137b	63
Jmjd4	63
Klhl25	63
LOC100158225	63
LOC100362985	63
LOC688452	63
Mrpl1	63
Nfkbib	63
Nppb	63
Pdcd2l	63
RGD1305537	63
RGD1562552	63
Rps6ka5	63
Rrp7a	63
Slc1a2	63
Syt3	63
Wipi1	63
Xrcc4	63
Zdhhc23	63
Zfp418	63
rCG_34148	63
Btbd4	64
Cep290	64
Fgd4	64
Galns	64
Igbp1	64
LOC493574	64
LOC687694	64
LOC690525	64
Lins1	64
Lrrc28	64
Manea	64
Mdp-1	64
Pim1	64
RGD1306565	64
RGD1310159	64
RGD1561200	64
RGD1564811	64
Rab40c	64
Snapc1	64
Syngr1	64
Tfpt	64
Tmem141	64
Trmt11	64
Zfp472	64
Znf689	64
Brunol5	65
Ccdc107	65
Ccdc112	65
Ceacam1	65
Exoc6	65
Gin1	65
Gja4	65
Glipr1	65
LOC100362008	65
LOC680122	65
Lhfpl2	65
Mett11d1	65
N4bp3	65
Nrbp2	65
Rab11fip2	65
Ripk2	65
Scrn2	65
Smpd3	65
Trmt12	65
Wdr31	65
Zbtb25	65
Aasdh	66
Abcc10	66
Abhd1	66
Arhgef19	66
Atp10b	66
Ccdc134	66
Chpt1	66
Ftsj2	66
G0s2	66
Hdac8	66
Hlcs	66
Itpr2	66
Jag1	66
LOC100361202	66
LOC100361788	66
Lin37	66
MGC125086	66
Mrps27	66
Muc20	66
Mxd1	66
Prkaa2	66
Prr7	66
RGD1306284	66
Rbmx2	66
Slc25a40	66
Sned1	66
Spred2	66
Them4	66
Tspan18	66
Zbtb5	66
Zfp853	66
Abhd3	67
Aldh5a1	67
Ankrd56	67
Cand2	67
Ccdc62	67
Crocc	67
Dao	67
Dnaja4	67
Dnajb4	67
Kti12	67
Lrrc56	67
Map3k14	67
Npepo	67
Osbpl10	67
Phf13	67
Plekha7	67
Pou6f1	67
Rufy3	67
Zbtb8a	67
Acvr2b	68
Cep135	68
Cyp3a9	68
Dexi	68
Dqx1	68
Ears2	68
Fam69a	68
Kbtbd4	68
LOC100361502	68
LOC100362950	68
LOC497934	68
MGC125002	68
Mthfd1l	68
Pxmp4	68
RGD1306227	68
RGD1306353	68
RGD1562091	68
RGD1562161	68
Slc10a3	68
Slc30a6	68
Spry1	68
Tmem102	68
Tmprss3	68
Usp49	68
Xk	68
Zfp748	68
Abcd4	69
Braf	69
Dck	69
Entpd7	69
Fcer2	69
Ficd	69
Gtf2ird2	69
Ino80b	69
LOC498826	69
LOC680369	69
LOC683522	69
Ppargc1b	69
RGD1308750	69
RGD1311847	69
RGD1562590	69
Rhebl1	69
Slc25a15	69
Stx17	69
Txnrd3	69
Wdr76	69
Zfp324	69
Anubl1	70
Arrdc2	70
Ccdc23	70
Cth	70
Dapk2	70
Dusp14	70
Erich1	70
Fbxo46	70
Fkbp11	70
Golt1a	70
LOC100362419	70
LOC362526	70
LOC689955	70
MGC94199	70
Naaa	70
Ovol1	70
Pgm2l1	70
Polr2i	70
Ppic	70
Ptpdc1	70
RGD1308031	70
Slc38a9	70
Tasp1	70
U2af1l4	70
Zfyve21	70
Atp5s	71
Blzf1	71
Csnk1g1	71
Depdc1b	71
Dok4	71
Gabpb2	71
Gtpbp3	71
Isg20	71
Lmln	71
Lrtm2	71
MGC95210	71
[truncated: 8,442 more rows]
