# Supplementary material for: FOXE1-Dependent Regulation of Macrophage Chemotaxis by Thyroid Cells In Vitro and In Vivo
Source: Int J Mol Sci. 2021 Jul 17;22(14):7666. doi: 10.3390/ijms22147666 (PMC8307198; doi:10.3390/ijms22147666)
Supplement: Supplementary file 1 [file ijms-22-07666-s001.zip › Database_genes_expressed_in_CF55_and_FTR_raw_RC_cutoff_10/htseq_count_CF55_2_RC10.xlsx]

## Sheet: Sheet1
Gene_name	ReadCount
Ager	10
Ankrd34a	10
Apba1	10
Bcl3	10
Blvra	10
Ccdc110	10
Ccl7	10
Chrnb2	10
Dyrk1b	10
Etnk1	10
Fbxo10	10
Ggn	10
Gpr125	10
H1fx	10
Hck	10
Il20rb	10
Iqub	10
Itgbl1	10
Klf1	10
Klhdc1	10
LOC100360503	10
LOC100360638	10
LOC100360846	10
LOC365238	10
LOC498276	10
LOC679576	10
LOC680874	10
LOC681466	10
LOC685158	10
LOC688932	10
LOC689207	10
LOC690358	10
LOC691887	10
Mid1	10
Mill2	10
Mme	10
Muc6	10
Napb	10
Nat8b	10
Nt5c1b	10
Pitx3	10
RGD1305939	10
RGD1306107	10
RGD1308818	10
RGD1561413	10
RGD1563245	10
RGD1563307	10
RGD1563556	10
RGD1564340	10
RGD1565425	10
RGD1566400	10
RT1-Ba	10
RT1-M6-2	10
Rpgr	10
S100a1	10
S100a7a	10
S100vp	10
Snapc5	10
Sox9	10
Spry4	10
Tgm2	10
Uap1l2	10
Zfp40	10
rCG_64343	10
Adam1a	11
Akap4	11
Ankrd60	11
B9d2	11
C4b	11
Car11	11
Cav1	11
Ccdc37	11
Cel	11
Chn2	11
Crb1	11
Creb3l3	11
Cyb5d2	11
Diras1	11
Dlgap1	11
Dmrt1	11
Efcab10	11
Fam82a1	11
Fbln5	11
Frmd4a	11
Ggct	11
Gpr112l	11
Gpr165	11
Grik4	11
Ido2	11
Iffo1	11
Il17d	11
Il1f5	11
Ip6k3	11
Iqcd	11
Itpkb	11
Kcnab1	11
Kcng4	11
Kiss1	11
LOC100359518	11
LOC100361767	11
LOC100362691	11
LOC100362785	11
LOC100362861	11
LOC100363276	11
LOC100363351	11
LOC100363391	11
LOC100363455	11
LOC100363494	11
LOC500522	11
LOC502201	11
LOC679977	11
LOC685085	11
LOC689252	11
LOC689800	11
LOC691918	11
Lrrc48	11
Lrrc61	11
Mcf2l	11
Mkrn3	11
Mmp7	11
Mpp7	11
Nek11	11
Npr2	11
Nr4a2	11
Nt5c1a	11
Otx1	11
Pear1	11
RGD1307569	11
RGD1308333	11
RGD1560341	11
RGD1560556	11
RGD1562760	11
RGD1563049	11
RGD1563163	11
RGD1565588	11
RGD1565590	11
RT1-T24-2	11
Rap2a	11
Rap2ip	11
Rapgef4	11
Rbm20	11
Sema3e	11
Sema6c	11
Sox7	11
Tlcd2	11
Tlr4	11
Tmem220	11
Ttll6	11
Tusc1	11
Wif1	11
XAF1	11
Zfp112	11
Zfp94	11
Acadsb	12
Aifm3	12
Atp6v1e2	12
B3gnt7	12
Cenpq	12
Cidea	12
Clstn3	12
Col24a1	12
Dpp7	12
Edaradd	12
Fam65c	12
Fam72a	12
Foxo6	12
Fscn3	12
Gsta2	12
Igsf6	12
Jph2	12
LOC100359854	12
LOC100359937	12
LOC100360588	12
LOC100361475	12
LOC100363288	12
LOC302845	12
LOC497959	12
LOC499136	12
LOC680678	12
LOC681381	12
LOC691561	12
Lsp1	12
Lypd2	12
Magix	12
Naaladl1	12
Neu2	12
Nrip3	12
Pol3s	12
Prkcg	12
RGD1305721	12
RGD1311350	12
RGD1559567	12
RGD1562094	12
RGD1564803	12
Rshl2	12
Slc12a5	12
Slc12a8	12
Slc15a2	12
Sytl1	12
Tbxa2r	12
Tmem125	12
Upk3b	12
Usp11	12
Wbscr28	12
Actl7a	13
Aqp11	13
Atp2b4	13
Cdkl4	13
Cftr	13
Cyp39a1	13
Dclre1c	13
Disc1	13
Dlx1	13
Emilin2	13
Faim	13
Fam178b	13
Fcgbp	13
Gabrp	13
Gldc	13
Gprin1	13
Herc6	13
Hoxb5	13
Hoxc9	13
Kcnh8	13
LOC100359967	13
LOC100360267	13
LOC100360621	13
LOC100360671	13
LOC100360777	13
LOC100361741	13
LOC100362339	13
LOC100362366	13
LOC100363398	13
LOC685655	13
LOC686013	13
Lhx1	13
Lrrc36	13
Myo1f	13
Nfkbid	13
Nol3	13
Nr4a3	13
Odf3	13
Pnldc1	13
Ppil6	13
RGD1559502	13
RGD1559696	13
RGD1560891	13
RGD1563545	13
RGD1565661	13
RGD1566189	13
Ramp2	13
Robo3	13
Sc65	13
Slc25a35	13
Slc4a9	13
Star	13
Tmco4	13
Tmem117	13
Tomt	13
Tspan2	13
Vwf	13
Xkr8	13
Xpa	13
Add2	14
Ankrd16	14
Apobec2	14
Apoe	14
Arr3	14
Calr3	14
Cela2a	14
Cxcl3	14
Cxcr5	14
Ddah2	14
Gpr155	14
Hoxb3	14
Kcnmb4	14
LOC100360419	14
LOC100360596	14
LOC100361552	14
LOC100362110	14
LOC100362113	14
LOC100363171	14
LOC100363502	14
LOC497899	14
LOC679565	14
LOC680722	14
LOC689035	14
Lipe	14
Ntf4	14
RGD1308782	14
RGD1309651	14
RGD1311186	14
RGD1559908	14
RGD1561303	14
RGD1561444	14
RGD1562500	14
RGD1564344	14
RGD1564906	14
Rad51l1	14
Rnf113a1	14
Rnf217	14
Selm	14
Sgtb	14
Slc16a4	14
Stra6	14
Tnrc4	14
Trpm3	14
Uros	14
Wnt4	14
Znf606	14
Abcg3l1	15
Acer2	15
Adcy5	15
Ano3	15
Arhgap4	15
Batf3	15
Ccdc150	15
Cfp	15
Cldn15	15
Cyp11a1	15
Cyp2f4	15
Derl3	15
Enpp3	15
Fam26d	15
Fgf11	15
Flvcr2	15
Foxred2	15
Hr	15
Hsf2bp	15
Il12rb2	15
Il1b	15
LOC100360448	15
LOC100361582	15
LOC100361830	15
LOC298442	15
LOC304239	15
LOC366473	15
LOC679818	15
LOC680227	15
LOC690806	15
Lysmd3	15
Nfe2l3	15
Pde4d	15
Pgam2	15
Prkd3	15
RGD1308261	15
RGD1310212	15
RGD1311475	15
RGD1561676	15
RGD1561849	15
RGD1562080	15
RGD1564171	15
Taf1a	15
Thumpd2	15
Tmem191c	15
Tmem86a	15
Tp73	15
Trim7	15
Trpm1	15
Unc13d	15
Zfp52	15
Abcb6	16
Akap7	16
Aoc3	16
Cby3	16
Ccdc155	16
Cdc42ep3	16
Col1a1	16
Ctrl	16
Efha2	16
Elac1	16
Fam151b	16
Homez	16
Il6ra	16
Klrc2	16
LOC100361067	16
LOC100362479	16
LOC100363175	16
LOC494529	16
LOC499120	16
LOC680222	16
LOC690283	16
LOC691354	16
Matn2	16
Morn1	16
Mslnl	16
Nudt15	16
Osr2	16
Pou2f3	16
Pygm	16
RGD1309821	16
RGD1359452	16
RGD1560883	16
RGD1562550	16
RGD1563937	16
RGD1566386	16
Rnf151	16
Sema5a	16
Sh3bgr	16
Tcf4	16
Thsd7b	16
Usp18	16
Wdr25	16
Zdhhc24	16
Zfp438	16
Amac1	17
Arid3b	17
Birc7	17
Capn12	17
Ccdc106	17
Ccdc111	17
Cradd	17
Fut4	17
Gpr182	17
Hp	17
Klrc1	17
LOC100359662	17
LOC100359668	17
LOC100360074	17
LOC100360320	17
LOC100361556	17
LOC100361856	17
LOC100362453	17
LOC100363462	17
LOC500797	17
LOC679539	17
LOC680491	17
LOC681227	17
Lace1	17
Lrrc2	17
Mpp2	17
Mtp18	17
Pelo	17
Plaur	17
Polr3k	17
RGD1308305	17
RGD1561004	17
RGD1562716	17
RGD1563220	17
RGD1564722	17
RGD1565374	17
RGD1566363	17
Rwdd2a	17
Sh3rf2	17
Sirt1	17
Sytl3	17
Tm4sf19	17
Tmem38a	17
Tmie	17
Zfp455	17
Angptl6	18
Cish	18
Comtd1	18
Cyhr1	18
Egfl8	18
Fkbp7	18
Hpd	18
Kcne2	18
LOC100125368	18
LOC100360446	18
LOC367782	18
LOC500705	18
LOC685136	18
Lamp3	18
Mapk15	18
Prss36	18
RGD1309779	18
RGD1559917	18
RGD1560978	18
Rnf11l	18
Scn2a1	18
Shbg	18
Spag4	18
Spats1	18
Sptbn5	18
Tmem170b	18
Wfdc6a	18
Zcchc10	18
Abcg3	19
Ankrd24	19
Areg	19
Boc	19
Calcb	19
Cmbl	19
Dem1	19
Fer1l5	19
Flrt1	19
Gsta3	19
Ifit1lb	19
Il22ra1	19
Kif26a	19
LOC100360380	19
LOC100361863	19
LOC680643	19
LOC685114	19
LOC690183	19
Lrrc24	19
Lrrc27	19
Lsm6	19
Mlf1	19
Mxi1	19
Nubpl	19
Ppil5	19
Prx	19
Pzp	19
RGD1564626	19
RGD1565059	19
Rab40b	19
Relt	19
Rnase4	19
Scand3	19
Sept1	19
Slc2a5	19
Slc30a3	19
Snai3	19
Thap6	19
Tmod1	19
Tnni2	19
Usp2	19
Wisp2	19
Ablim2	20
Acpl2	20
Adcy7	20
Artn	20
Asb15	20
Cited1	20
Coro6	20
Deadc1	20
Dnah5	20
Eml5	20
Fam25a	20
Fbxo31	20
Hectd2	20
Il9r	20
Itgb2	20
Klhdc9	20
LOC100359912	20
LOC100360453	20
LOC100361029	20
LOC100361122	20
LOC100361836	20
LOC100362022	20
LOC100362518	20
LOC100362980	20
LOC100363155	20
LOC498453	20
LOC499407	20
LOC502371	20
LOC688420	20
Lipt1	20
Lrrc46	20
Mog	20
Nat2	20
Phf19	20
Pitpnc1	20
Plp1	20
RGD1308626	20
RGD1310376	20
RGD1310942	20
RGD1562717	20
RGD1563812	20
Rccd1	20
Rinl	20
S100a3	20
Slc26a8	20
Slco3a1	20
Snx30	20
Sp9	20
Tigd3	20
Tmc7	20
Ubash3a	20
Zbtb3	20
Cacna1g	21
Capn3	21
Ddx4	21
Dhdh	21
Endog	21
Giot1	21
Gltscr1	21
Hsd11b2	21
Itpka	21
LOC100360238	21
LOC100360977	21
LOC100361727	21
LOC100362201	21
LOC363527	21
LOC683008	21
LOC689039	21
LOC690274	21
Lcn12	21
Megf11	21
Phf21b	21
Prdm1	21
Prkar1b	21
Pxmp2	21
RGD1310039	21
RGD1311742	21
RGD1559848	21
RGD1561416	21
RGD1561609	21
RGD1561796	21
RGD1563941	21
RGD1564463	21
RGD1565693	21
Rassf2	21
Rell2	21
Rgs14	21
Satb2	21
Serf1	21
Syt7	21
Tmem81	21
Tnnc1	21
Ttc30b	21
Znf580	21
Bbs12	22
Chrm3	22
Cnr2	22
Fam151a	22
Gipr	22
Il18bp	22
Krt19	22
Krt20	22
LOC100360434	22
LOC100360901	22
LOC100361974	22
LOC100362751	22
LOC365839	22
LOC679769	22
LOC688553	22
LOC688681	22
Lin28b	22
Mdh1b	22
Mertk	22
Mks1	22
Mns1	22
Nat14	22
Nsd1	22
RGD1305211	22
RGD1559529	22
RGD1561507	22
RGD1561523	22
Rgs9	22
Sfxn2	22
Tlr6	22
Usp35	22
Zfp51	22
Ablim3	23
Apold1	23
Cachd1	23
Cdh11	23
Dnah8	23
Doc2g	23
Fam86a	23
Fbxo32	23
Hic2	23
Hist1h4b	23
Jmjd8	23
LOC300308	23
LOC500475	23
LOC685977	23
LOC686120	23
Lgr5	23
Mblac2	23
Mr1	23
Mta3	23
Nfatc4	23
Nudt6	23
Numbl	23
Pdzd7	23
Pkd1l1	23
Pter	23
RGD1559493	23
RGD1560020_predicted	23
RGD1561034	23
RGD1563239	23
RGD1565495	23
Slc23a3	23
Slc2a3	23
Spock2	23
Tert	23
Timd2	23
Trim46	23
Tspyl1	23
Wdr54	23
Zfp458	23
Ankrd44	24
Cd74	24
Chrnb4	24
Dcbld1	24
Dhrs4	24
Dtx4	24
Emp3	24
Fah	24
Fam105a	24
Fbxo15	24
Fgfbp1	24
Frmpd1	24
Gas8	24
Irgm	24
Klhl5	24
LOC100361147	24
LOC100362226	24
LOC100362709	24
LOC100362940	24
LOC494499	24
LOC680714	24
LOC685520	24
LOC691083	24
Purg	24
RGD1304978	24
RGD1563701	24
Sds	24
Serpinb1a	24
Slc25a14	24
Spns3	24
Trim69	24
Wfikkn1	24
Zfp174	24
rCG_61839	24
Atg16l2	25
Cyp24a1	25
Egr1	25
Fcgr2a	25
Fzd8	25
Gabpb1l	25
Gch1	25
Hyal3	25
LOC100361845	25
LOC498759	25
LOC679580	25
LOC679894	25
LOC682571	25
LOC685574	25
LOC689986	25
Letm2	25
Megf6	25
Mmp3	25
Neurl2	25
Nfia	25
RGD1309085	25
RGD1310964	25
RGD1561117	25
RGD1562406	25
RGD1564450	25
Rad9b	25
Slc6a16	25
Snhg8	25
Snx32	25
Spinlw1	25
Zmynd17	25
Adra2b	26
Amigo3	26
Apol11a	26
Aste1	26
Chst14	26
Cpeb3	26
Crb2	26
Crem	26
Cubn	26
Dram	26
FAM120C	26
Fam69b	26
Gna14	26
Gpr123	26
Katnal1	26
LOC100359916	26
LOC100360855	26
LOC100361037	26
LOC100362783	26
LOC361963	26
LOC688905	26
Lcat	26
Loxl1	26
Mamdc4	26
Mapk11	26
Myh11	26
Ncrna00117	26
Pcyt1b	26
Plxnb3	26
Pygo1	26
RGD1305254	26
RGD1310324	26
RGD1310788	26
RGD1562665	26
RGD1562905	26
Setd8-ps1	26
Spata13	26
Srcrb4d	26
Adhfe1	27
Arhgap20	27
Arl4c	27
Cage1	27
Cldn19	27
Fbxl15	27
Il18r1	27
Kcnj14	27
Kcp	27
Kctd6	27
Klrc3	27
LOC100360604	27
Nek3	27
Pard6a	27
Pex11g	27
RGD1564019	27
Rapsn	27
Scnn1a	27
Silv	27
Slc22a20	27
Trim13	27
Zbtb37	27
Znf764	27
Aloxe3	28
Ap4s1	28
Car9	28
Casq1	28
Catsper4	28
Cetn4	28
Cmc1	28
Ddt	28
Fuz	28
Ggt6	28
Gramd1c	28
Irx5	28
Kif24	28
LOC100361841	28
LOC100362202	28
LOC691708	28
Lgals12	28
Nhej1	28
Nipa1	28
Osgepl1	28
RGD1307947	28
RGD1564859	28
Rwdd3	28
Slc25a42	28
Slc45a3	28
Suox	28
Tesk2	28
Ubxn11	28
Zc3hav1l	28
Arl10	29
Aspg	29
Atp7b	29
Clybl	29
Cntnap1	29
Dennd2c	29
Dnah17	29
Efna3	29
Fam82b	29
Fgf22	29
Grid2ip	29
Grk4	29
Ikzf2	29
LOC100360647	29
LOC100361593	29
LOC100362684	29
Mettl5	29
Mettl8	29
Mfsd2	29
Necab3	29
Nxph4	29
Ovca2	29
Prss35	29
RGD1304644	29
RGD1307621	29
RGD1308234	29
RGD1311952	29
RGD1561270	29
RGD1563891	29
Slc28a2	29
Slc46a3	29
Sox12	29
Sult1c2	29
Tbcel	29
Tgfb3	29
Tmem70	29
Usp29	29
Wdr27	29
Acrbp	30
Ankrd37	30
Bcl2l11	30
Bloc1s3	30
Cacna2d4	30
Ccdc11	30
Grasp	30
LOC100360508	30
LOC100362673	30
LOC100363038	30
LOC100363158	30
LOC100363222	30
LOC303823	30
LOC501110	30
Mitf	30
Nr1i3	30
Pik3ip1	30
Prss16	30
RGD1309808	30
RGD1561530	30
RGD1565376	30
Shpk	30
Skiip	30
Slc4a3	30
Sox6	30
Tmem143	30
Tmem176a	30
B3galt6	31
Gjb1	31
LOC680558	31
Morn2	31
Pcolce	31
Procr	31
RGD1562877	31
RGD1565192	31
RGD1565728	31
RGD1565787	31
RT1-CE10	31
Srgap3	31
Taf1b	31
Tmem151a	31
Ttll13	31
Ttn	31
Zfp189	31
Zfp568	31
Zmat5	31
Znf597	31
Adm	32
Antxrl	32
Atl1	32
Car13	32
Cda	32
Ciita	32
Ddc8	32
E2f3	32
Gpatch3	32
LOC100362129	32
LOC100362830	32
LOC365723	32
LOC687983	32
LOC688754	32
LOC691873	32
Magea4	32
Plk5	32
RGD1305014	32
RGD1310727	32
RGD1310877	32
RGD1559971	32
RGD1560046	32
RGD1563235	32
RGD1565361	32
RGD620382	32
RT1-T24-4	32
Sdcbp2	32
Sdr42e1	32
Slc25a27	32
Slc35d2	32
Slc7a7	32
Tmem44	32
Tmprss11b	32
Ulk3	32
Zfp28	32
Bcdin3d	33
Car3	33
Cdr2l	33
Dpyd	33
Gemin7	33
Gpr157	33
Il22ra2	33
Irak2	33
LOC100359478	33
LOC100360957	33
LOC100361025	33
LOC100361104	33
LOC100361208	33
LOC100362119	33
LOC100362470	33
LOC679594	33
LOC680254	33
LOC684441	33
LOC684988	33
LOC691931	33
Meis3	33
Mmp28	33
Myom1	33
Olr813	33
Pcdhb16	33
Pou2f2	33
RGD1305420	33
RGD1306500	33
RGD1310257	33
RGD1561571	33
Rhov	33
Sft2d3	33
Ube2l6	33
Xylt1	33
Zmym1	33
Dus4l	34
Fam164c	34
Fggy	34
Frs3	34
Hccs	34
Hspb11	34
LOC100360447	34
LOC100360679	34
LOC500584	34
LOC685009	34
LOC685431	34
Mmp2	34
N6amt2	34
Peli3	34
Poli	34
RGD1306576	34
RGD1560258	34
RGD1560277	34
RGD1562948	34
RGD1565367	34
Rab2b	34
Rab9b	34
Rabl2b	34
Setmar	34
Spata2L	34
Suhw3	34
Tmprss9	34
Vash2	34
Znf839	34
Angptl4	35
Arhgap26	35
Arid3a	35
Cxcr3	35
Eif2c3	35
Fam186b	35
Hcn3	35
Kctd11	35
Klf13	35
LOC100362999	35
LOC302680	35
LOC360231	35
LOC680692	35
LOC685487	35
LOC689130	35
Lman2l	35
Lyrm1	35
Map1d	35
Nr6a1	35
Plekho2	35
Pstpip2	35
RGD1305807	35
RGD1562135	35
Samd4a	35
Slc26a11	35
Slfnl1	35
Smyd3	35
Syce2	35
Trpm5	35
Ubxn2b	35
Vdr	35
Zbtb8b	35
Zfp192	35
Arnt2	36
Bbs5	36
Cabc1	36
Catsper2	36
Ccdc15	36
Ccdc18	36
Cd28	36
Eda2r	36
Exd1	36
Galr2	36
Galt	36
Gbp5	36
Grhl1	36
Itpripl1	36
LOC100359922	36
LOC100362909	36
LOC297756	36
LOC685269	36
Lynx1	36
Nrarp	36
Pla2g4d	36
Polg2	36
Ppara	36
RGD1304624	36
RGD1306507	36
RGD1564214	36
Rassf6	36
Rbm4	36
Senp8	36
Tg	36
Tmem82	36
Cdh23	37
Dnajc18	37
Gsg1l	37
Il3ra	37
LOC100360437	37
LOC100360472	37
LOC100360847	37
LOC100360956	37
LOC100362874	37
LOC497978	37
LOC691024	37
Leng1	37
Lhx2	37
MGC108974	37
Mettl10	37
Pigw	37
RGD1306304	37
RGD1306603	37
RGD1309501	37
RT1-CE1	37
Rapgefl1	37
Rps6kl1	37
Rtp4	37
Scrn3	37
Smarcd3	37
Socs3	37
Tlr2	37
Tmem144	37
Zfp3	37
Aldh1a7	38
Car14	38
Cobll1	38
Fgf9	38
Gchfr	38
Ints6	38
LOC100359421	38
LOC100360507	38
LOC689826	38
LOC691920	38
Lck	38
Npas2	38
Pcdh24	38
Ppp1r3d	38
RGD1311078	38
Rtn4r	38
Smox	38
Tirap	38
Tmem126a	38
Trpc2	38
Ttc25	38
Ubxn7	38
Vangl2	38
Yod1	38
Zfp111	38
Emx2	39
Hoxb6	39
LOC100360645	39
LOC100361162	39
LOC296300	39
LOC680182	39
Odz4	39
Pold4	39
Ppm1e	39
Prkab2	39
RGD1308147	39
RGD1562747	39
RGD1563979	39
Rage	39
Rdh14	39
Runx2	39
Spata9	39
Syt11	39
Tmem121	39
Trpt1	39
Ube2o	39
Wdsub1	39
Znf184	39
Znf629	39
Abcg4	40
Adam11	40
Adat3	40
Aldh3a1	40
Ankrd39	40
Arsk	40
Dpm3	40
Duox2	40
Dusp19	40
Eno1-ps1	40
Fam113a	40
Kptn	40
LOC679885	40
Mip	40
Nrep	40
RGD1565371	40
Rhbdl3	40
Rpain	40
Slc25a4	40
Sult1b1	40
Veph1	40
Zcwpw1	40
Zfand2a	40
Zfp426	40
Znf509	40
Cdc42ep5	41
Ctf1	41
Dbndd1	41
Dnm1	41
Exph5	41
Gramd2	41
Gtlf3b	41
Hsd17b7	41
Invs	41
Klhl15	41
LOC100359837	41
LOC100360811	41
LOC100361710	41
LOC100361791	41
LOC100361823	41
LOC100363012	41
LOC100363250	41
Pi16	41
Pou2f1	41
RGD1310185	41
RGD1562658	41
RGD1563120	41
RGD1566099	41
Rp9	41
Rpusd3	41
Slc25a12	41
Uevld	41
Vangl1	41
Wdr5b	41
Zfp57	41
Egf	42
Fbxl18	42
Gpld1	42
Hspa12b	42
LOC100360975	42
LOC100362069	42
LOC100363182	42
LOC100363520	42
LOC500668	42
Lsm11	42
Mettl4	42
Paqr7	42
Pmf31	42
RGD1560880	42
RGD1561792	42
RGD1562690	42
RGD1565545	42
RT1-CE4	42
Rbj	42
Rbm41	42
Sh3tc2	42
St3gal4	42
Suv39h2	42
Tmem53	42
Znf787	42
Adcy3	43
Armc6	43
Cpne2	43
Dlx4	43
Ehd2	43
Fam176b	43
Haghl	43
LOC100359664	43
LOC257650	43
LOC499330	43
LOC680241	43
LOC688631	43
LOC689656	43
LOC691221	43
Lass6	43
Plekhb1	43
Ptpru	43
RGD1309138	43
RGD1560691	43
RGD1564666	43
Rem2	43
Rhbdl2	43
Slc17a4	43
Spred3	43
Tmem67	43
Zfp786	43
Ccdc76	44
Dnajc28	44
Itfg2	44
LOC100359722	44
LOC100361182	44
LOC498685	44
LOC680257	44
Mis12	44
Myo7a	44
Nkiras1	44
Pcgf3	44
Pfkfb1	44
Plau	44
Qtrt1	44
RGD1560436	44
RGD1561724	44
Rnf43	44
S100a13	44
Styxl1	44
Thg1l	44
Vwde	44
Znf524	44
Znf691	44
Zswim5	44
Acpp	45
Ak1	45
Asah2	45
Dpf3	45
Esyt3	45
Fam83e	45
Foxn1	45
Gamt	45
Gprasp2	45
Ier5l	45
Kbtbd3	45
LOC100360057	45
LOC100361939	45
LOC100362170	45
LOC499602	45
LOC688968	45
LOC691113	45
Masp2	45
Nkpd1	45
P42pop	45
Pink1	45
RGD1309730	45
RGD1560289	45
RGD1565975	45
Serac1	45
Vof16	45
Vwa5b2	45
Zbtb34	45
Ccrn4l	46
Dhrs9	46
Fkbp14	46
Gsta4	46
Klc3	46
LOC100361291	46
LOC100361818	46
LOC100362895	46
LOC100363266	46
LOC500124	46
LOC690617	46
Lix1l	46
MGC108823	46
Mx1	46
Mybpc2	46
Myom3	46
Polr1e	46
Pqlc2	46
RGD1311344	46
RGD1564719	46
RGD1566036	46
Sh3bp1	46
Stk19	46
Vamp5	46
Wdr8	46
Wtip	46
Adam28	47
Apol3	47
B4galnt4	47
Camk2b	47
Cdkal1	47
Epor	47
Glb1l	47
Gpr177	47
Il11ra1	47
Il17rb	47
LOC100360580	47
LOC100361431	47
LOC100362347	47
LOC100362384	47
LOC296197	47
LOC679817	47
LOC681162	47
LOC690155	47
Lpxn	47
Pex11a	47
Prtg	47
RGD1565983	47
Rwdd1	47
Tmem16a	47
Zfp398	47
Atf7ip2	48
Ccdc28a	48
Enox2	48
Fancg	48
Kazald1	48
LOC100359619	48
LOC100359731	48
LOC100363379	48
LOC691468	48
Nars2	48
Npl2	48
Orai3	48
Piga	48
RGD1307071	48
RGD1359290	48
RGD1359508	48
RGD1563680	48
Rab30	48
Ribc1	48
Rom1	48
Slc16a13	48
Asb1	49
Cxcl2	49
Dapp1	49
Emilin1	49
Fcho1	49
Fxc1	49
Galnt4	49
Hmha1	49
Klf11	49
LOC500625	49
LOC691418	49
Mex3b	49
Mnd1	49
Nrm	49
RGD1560493	49
RT1-DMa	49
Serpini1	49
Synj2	49
Tfb1m	49
Trp53rk	49
Znf771	49
Accs	50
Adm2	50
Ccrk	50
Csf3	50
Gprin2	50
LOC100361440	50
LOC100362083	50
LOC298018	50
LOC684993	50
LOC687796	50
Oas1b	50
Oas1i	50
Plekhg1	50
Plekhg4	50
Pusl1	50
RGD1562608	50
Shroom1	50
Slc4a1ap	50
Trdmt1	50
Zfp418	50
Ankrd42	51
G4	51
LOC100359980	51
LOC100360585	51
LOC100360704	51
LOC100361247	51
LOC100362311	51
LOC367994	51
LOC681367	51
LOC685578	51
LOC690303	51
LOC691750	51
LOC691849	51
Nedd9	51
Nek8	51
Pex7	51
Phf11	51
RGD1309410	51
RGD1565007	51
Rbm12b	51
Rrp7a	51
St7l	51
Svil	51
Unc5a	51
Vax2	51
Vgf	51
Zcchc4	51
Amz1	52
Ankrd27	52
Cdkl2	52
Cyba	52
Dck	52
Dnajc12	52
Fosl1	52
Gja4	52
Gpr137	52
LOC100362209	52
Maoa	52
Map3k6	52
Mmaa	52
Nmi	52
Nudt19	52
Ptprn2	52
RGD1560854	52
RGD1563970	52
Smpdl3b	52
Sspo	52
Sult2b1	52
Tmem140	52
Tmem150	52
Trerf1	52
Trpc1	52
Zscan12	52
Atxn7l1	53
Btbd4	53
Cntf	53
Ctu1	53
Eepd1	53
Fxyd6	53
Klhdc7a	53
LOC100361081	53
LOC100361252	53
LOC100362725	53
LOC680290	53
Mecr	53
Naprt1	53
Plch1	53
RGD1306565	53
RGD1311269	53
Sirt4	53
Tyw3	53
Ube2cbp	53
Upf2	53
Usp27x	53
Wipi1	53
Casc1	54
Dhrs11	54
Duoxa1	54
LOC100360781	54
LOC100362710	54
LOC690772	54
Maml3	54
Mbd4	54
Osgin2	54
Pigb	54
RGD1307704	54
RGD1560271	54
RGD1560398	54
Rbks	54
Sgol2	54
Supt5h	54
Abhd14a	55
Adamdec1	55
Csad	55
Eif2ak4	55
Fgf1	55
Inpp5j	55
Kin	55
LOC100302465	55
LOC100361585	55
LOC683504	55
LOC684996	55
Lin52	55
Lrrc8c	55
Mycbpap	55
Phf7	55
RGD1309926	55
RGD1566314	55
Rfx3	55
Sptb	55
Tfpt	55
Tlcd1	55
Tmem218	55
Zdhhc23	55
Znf18	55
Car12	56
Dpep3	56
Klhl8	56
LOC100360491	56
LOC100361660	56
LOC100363074	56
LOC100363487	56
LOC688019	56
LOC690525	56
Mllt3	56
Mpg	56
Psen2	56
RGD1304879	56
RGD1560471	56
RGD1565210	56
Tarsl2	56
Clic3	57
Cplx2	57
Cth	57
Cyp4f17	57
Espn	57
Fkbpl	57
Gtpbp8	57
Helq	57
Kbtbd8	57
LOC100362008	57
LOC100362814	57
Prmt6	57
RGD1308165	57
RGD1311362	57
RGD1561157	57
RGD1562342	57
RGD1563945	57
Rmnd1	57
Rnf32	57
Zfp748	57
Zfp853	57
rCG_20380	57
Asb13	58
Bccip	58
Cdyl2	58
Chchd8	58
Chpt1	58
Dnaja4	58
Espnl	58
Fancb	58
Inpp4b	58
Kctd7	58
Lca5	58
Lif	58
Mcee	58
Mect1	58
Mutyh	58
Mxd3	58
Npal3	58
Oasl2	58
Pcgf1	58
Prrg2	58
RGD1306939	58
RGD1309930	58
RGD1311188	58
Slc26a1	58
Spsb2	58
Ston2	58
Taf5	58
Tmem206	58
Tsen2	58
Zfp169	58
Ap1s2	59
Aven	59
Cbr4	59
Ccdc62	59
Dcun1d3	59
Dtwd1	59
Ero1lb	59
Fgd4	59
Hsd17b3	59
LOC100360845	59
LOC311352	59
LOC689288	59
LOC689939	59
Lrrc56	59
Nudt16l1	59
Ogg1	59
Pigh	59
Plekhm3	59
Pou6f1	59
RGD1560010	59
RGD1562607	59
RGD1564036	59
RGD1565033	59
RGD1566107	59
Syt12	59
Toe1	59
Trim71	59
Dmrta2	60
Dok7	60
Ephx2	60
Fam175a	60
Fut1	60
Glipr1	60
LOC100359601	60
LOC100360337	60
LOC100361202	60
LOC498826	60
LOC680426	60
MGC125086	60
Map3k10	60
Mtrf1l	60
Muc20	60
Osgep	60
Pdcd2l	60
RGD1309804	60
RGD1311273	60
Rab11fip2	60
Syt3	60
Tmem38b	60
Zfp862	60
Znf689	60
Acyp1	61
Atp10d	61
Coq3	61
Cpt1b	61
Crocc	61
Ddx3y	61
Fdxr	61
Fzd5	61
Glmn	61
Gmfg	61
Gnaz	61
Il23a	61
LOC100360828	61
LOC100363268	61
LOC499235	61
LOC685208	61
LOC685849	61
LOC687694	61
LOC690559	61
LOC691135	61
Lppr2	61
Lysmd1	61
Mfsd8	61
Mmd	61
Napepld	61
Ogfod2	61
Oxsm	61
Pif1	61
RGD1308065	61
RGD1310012	61
RGD1310951	61
RGD1562552	61
RGD1563294	61
Rab19	61
Rbm43	61
Rnf186	61
Smtnl2	61
Stard5	61
Tmem176b	61
Trappc2	61
Urm1	61
Vkorc1	61
Acvr1	62
Adam12	62
Carf	62
Cyp4f39	62
Fmc1	62
Ift88	62
LOC100360616	62
LOC690502	62
LOC691921	62
Mblac1	62
Ndufaf2	62
RGD1306227	62
RGD1311612	62
Smpd2	62
Wdr51a	62
Bin2	63
Cox18	63
Dcun1d2	63
Fam132b	63
Gcnt2	63
Hdac8	63
LOC100360867	63
LOC100361788	63
LOC100362985	63
LOC298795	63
LOC364707	63
Nnat	63
Plekha7	63
RGD1306001	63
RGD1309676	63
Rnaseh1	63
Serpinb11	63
Usp49	63
Xrcc4	63
Zcchc9	63
Zmynd10	63
Znf688	63
C8g	64
Ccdc90a	64
Depdc7	64
Ears2	64
F3	64
Fbln1	64
Gen1	64
Gnb5	64
LOC680262	64
Oas1a	64
P2rx3	64
RGD1305412	64
RGD1306284	64
RGD1306353	64
RGD1311265	64
RGD1564811	64
RGD1565247	64
Rnf208	64
Sars2	64
Sfmbt2	64
Six5	64
Tbc1d19	64
Tmem25	64
Tmem80	64
Tst	64
Ttc39b	64
Ugt1a2	64
Wdr89	64
Zbtb5	64
Zdhhc1	64
Ceacam1	65
Col5a2	65
Fam13a1	65
Gdpd5	65
LOC100362121	65
LOC500420	65
LOC500893	65
LOC683722	65
Lepre1	65
Maff	65
Nagpa	65
Ptpre	65
RGD1303066	65
RGD1309079	65
RGD1560620	65
RGD1562161	65
Tmem160	65
Tmem194b	65
Vamp1	65
Cables1	66
Chml	66
Fam125b	66
Ggps1	66
Gulp1	66
Itgb3bp	66
Klhl36	66
LOC100363385	66
LOC363060	66
LOC685694	66
Lmbr1l	66
Lrtm2	66
Mtmr15	66
Pacrgl	66
Ppfia3	66
Ppm1j	66
Prkaa2	66
RGD1563325	66
Rasal2	66
Rhebl1	66
Scnm1	66
Shcbp1	66
Sntb2	66
Stx1a	66
Trmt12	66
Ttc22	66
Ythdc2	66
Zrsr2	66
B3galnt2	67
Dnajc17	67
Dnal1	67
Hint3	67
LOC100362027	67
LOC100362342	67
LOC685925	67
LOC691280	67
MGC95210	67
Mrps28	67
Npepo	67
Nsbp1	67
RGD1307390	67
RGD1561200	67
Slc1a2	67
Susd1	67
Thap1	67
Tinf2	67
Tmem177	67
Tnip2	67
Wdr76	67
Zfp772	67
Abhd1	68
C1rl	68
Casp1	68
Fam126b	68
Irf9	68
LOC100362678	68
LOC303566	68
Naaa	68
Nmnat3	68
Pcsk4	68
Pim1	68
Pknox1	68
RGD1308031	68
RGD1562012	68
RGD1563482	68
Rasa3	68
Zfp709l1	68
Ifih1	69
Ift74	69
Igbp1	69
LOC100158225	69
LOC100361421	69
LOC100362419	69
LOC685933	69
LOC690000	69
LOC690217	69
Map1a	69
Mdp-1	69
Mosc2	69
Msx1	69
Mthfd2l	69
Pald	69
Rgs2	69
Zadh2	69
Zc4h2	69
Apip	70
Cyp3a9	70
Det1	70
Dnah1	70
Fbxl20	70
Gfod1	70
Hopx	70
Klrg2	70
LOC100125365	70
LOC497934	70
Lig4	70
MGC94199	70
Mex3a	70
Mtr	70
Phf13	70
Pih1d2	70
Prr7	70
RGD1304827	70
RGD1566239	70
Rpp38	70
Slc15a3	70
Slc38a9	70
Spred2	70
Tasp1	70
Txnrd3	70
Zbtb9	70
Zc3h6	70
Znf770	70
Akna	71
Akr7a2	71
Alkbh4	71
Apol9a	71
Atg10	71
Atxn7	71
Cadm4	71
Ccdc142	71
Cd97	71
Csnk1g1	71
Etv5	71
Fbxo25	71
Galns	71
Hspb6	71
Jmjd4	71
Klhl17	71
L2hgdh	71
LOC367880	71
Lipc	71
MGC116121	71
Mxd1	71
Nrbp2	71
RGD1562114	71
Rufy3	71
Srr	71
Trim45	71
Atp5s	72
Cd14	72
Cep97	72
Dqx1	72
Entpd7	72
Gpt	72
Kti12	72
LOC100360620	72
LOC100361457	72
Malt1	72
Pdxk	72
Pigl	72
RGD1311267	72
RGD1562590	72
Rad52	72
Scfd2	72
Slc30a6	72
Spry1	72
Them4	72
Wdr13	72
Zbtb25	72
Znf213	72
rCG_34148	72
Atp10b	73
Ccdc44	73
Cd79b	73
Dnajc24	73
Gpr137b	73
Klhl28	73
Kpna5	73
LOC100361152	73
LOC100361333	73
LOC100362950	73
LOC691960	73
Pafah2	73
Palb2	73
Paqr3	73
Phka2	73
Phospho2	73
Ptpdc1	73
RGD1307722	73
Slc43a2	73
Srgap1	73
Taok3	73
Tsga14	73
Ttc39a	73
Zfp324	73
Znf608	73
Ccdc107	74
Fam83b	74
RGD1309148	74
RGD1559690	74
Rasl10a	74
Rnft2	74
Shf	74
Slc41a1	74
Tbc1d25	74
Trim36	74
Tspan18	74
Wdr31	74
Zfp316	74
[truncated: 8,548 more rows]
