# Supplementary material for: FOXE1-Dependent Regulation of Macrophage Chemotaxis by Thyroid Cells In Vitro and In Vivo
Source: Int J Mol Sci. 2021 Jul 17;22(14):7666. doi: 10.3390/ijms22147666 (PMC8307198; doi:10.3390/ijms22147666)
Supplement: Supplementary file 1 [file ijms-22-07666-s001.zip › Database_genes_expressed_in_CF55_and_FTR_raw_RC_cutoff_10/htseq_count_CF55_3_RC10.xlsx]

## Sheet: Sheet1
Gene_name	ReadCount
Acadsb	10
Acsm3	10
Apba1	10
Apobec2	10
Calcb	10
Cav1	10
Ccl20	10
Cdkl3	10
Cidea	10
Dnah8	10
Enpp3	10
Fam82a1	10
Fgf11	10
Flnc	10
H2afy2	10
Idi2	10
Igsf6	10
Il1b	10
Insl3	10
LOC100188933	10
LOC100359464	10
LOC100360267	10
LOC100360503	10
LOC100360843	10
LOC100360846	10
LOC100363171	10
LOC100363391	10
LOC100363502	10
LOC500392	10
LOC679589	10
LOC680025	10
LOC680874	10
LOC685778	10
LOC690368	10
Lrriq3	10
Nol3	10
Otoa	10
Pelo	10
Prkcg	10
RGD1305939	10
RGD1308358	10
RGD1309931	10
RGD1561472	10
RGD1563545	10
RGD1563556	10
RGD1565356	10
RGD1566010	10
RGD1566325	10
Rbm20	10
Rnf11l	10
Slc15a2	10
Slc25a2	10
Sox7	10
Tbc1d10c	10
Vwa3b	10
Wif1	10
Zfp569	10
Znf124	10
Agbl3	11
Ano3	11
Bcl3	11
C1ql3	11
Camk2n2	11
Ccnb1ip1	11
Cspg5	11
Ctrl	11
Ctxn1	11
Cyp26b1	11
Cyp39a1	11
Fcgbp	11
Frmd4a	11
Gabbr2	11
Hck	11
Il17d	11
LOC100359829	11
LOC100360107	11
LOC100360241	11
LOC100360320	11
LOC100360380	11
LOC100360439	11
LOC100360671	11
LOC100361406	11
LOC100361556	11
LOC100362366	11
LOC298442	11
LOC362464	11
LOC366473	11
LOC497899	11
LOC688932	11
LOC689207	11
LOC690137	11
LOC690283	11
Lphn3	11
Lrrc36	11
Megf11	11
Mkrn3	11
Mucdhl	11
Myo1f	11
Naaladl1	11
Nlrc4	11
Nr4a2	11
Nr4a3	11
Otx1	11
Paqr5	11
Pigr	11
Plcd4	11
Prkd3	11
RGD1308261	11
RGD1560883	11
RGD1560978	11
RGD1561343	11
RGD1562674	11
RGD1563163	11
RGD1563866	11
RT1-Ba	11
Rap2ip	11
Serinc4	11
Tgm2	11
Tmc7	11
Tmem169	11
Tmie	11
Tnfrsf4	11
Xkr6	11
Xkr8	11
Zfp385c	11
Znf473	11
Abcg3l1	12
Ccdc111	12
Cd274	12
Chrm3	12
Cilp	12
Cpne5	12
Cyhr1	12
Faim	12
Fam69b	12
Fkbp7	12
Foxo6	12
Gabrp	12
Glipr2	12
Gpr125	12
Gpr162	12
Ido2	12
Il12rb2	12
Kcnmb4	12
LOC100360621	12
LOC100362359	12
LOC100362423	12
LOC100362453	12
LOC100363114	12
LOC100363155	12
LOC100363175	12
LOC360919	12
LOC500522	12
LOC681381	12
LOC685114	12
LOC689035	12
Lamp3	12
Mcf2l	12
Mdh1b	12
Mill2	12
Mme	12
Polr3k	12
Ppil6	12
RGD1306107	12
RGD1310212	12
RGD1560891	12
RGD1565374	12
RGD1565590	12
RGD1566189	12
Scn2a1	12
Sh3rf2	12
Sirt1	12
Slc25a35	12
Slc26a8	12
Slc27a3	12
Sytl1	12
Tcf4	12
Tlr6	12
Tnfsf15	12
Tnn	12
Usp2	12
Wdr54	12
Zfp347	12
Akap4	13
Arid3b	13
Armc2	13
B9d2	13
Ccdc80	13
Cel	13
Cela1	13
Col24a1	13
Cyp11a1	13
Dpf1	13
Dyx1c1	13
Elac1	13
Flvcr2	13
Gpr112l	13
Gpr123	13
Gstm7	13
Hectd2	13
Hp	13
Kcnab1	13
Klrc3	13
LOC100359662	13
LOC100360131	13
LOC100362140	13
LOC100362785	13
LOC100362940	13
LOC100362961	13
LOC100363455	13
LOC500705	13
LOC679885	13
LOC681227	13
LOC685136	13
LOC686120	13
LOC688681	13
LOC690274	13
Lrrc27	13
Nat2	13
Npr2	13
Osr2	13
Pear1	13
Pnldc1	13
Ppil5	13
RGD1559529	13
RGD1559696	13
RGD1560341	13
RGD1561590	13
RGD1562877	13
RGD1563307	13
RGD1564340	13
RGD1564722	13
RGD1565469	13
RT1-Da	13
Rell2	13
Rhbdl1	13
S100a1	13
Snai1	13
Susd5	13
Tagln	13
Tmem125	13
Tsga10	13
Zfp458	13
Zfp94	13
Acer2	14
Ager	14
Aoc3	14
Blvra	14
Cacna1g	14
Cacna1i	14
Cby3	14
Cfp	14
Creb3l3	14
Fbxo15	14
Fbxo24	14
Foxred2	14
Gprin1	14
Hoxb5	14
Hr	14
Ifit1lb	14
Klf1	14
Krt20	14
LOC100359668	14
LOC100360638	14
LOC100361830	14
LOC100363351	14
LOC100363398	14
LOC367782	14
LOC494529	14
LOC499407	14
LOC679894	14
LOC680227	14
LOC680678	14
LOC691887	14
Neu2	14
Npr1	14
Ntf4	14
Nudt15	14
Odf3	14
Pygm	14
RGD1308782	14
RGD1310942	14
RGD1561507	14
RGD1563245	14
RT1-T24-2	14
Rap2a	14
Rnase4	14
Rnf113a1	14
S100a3	14
Selm	14
Slc30a3	14
Snapc5	14
Star	14
Sytl3	14
Tm4sf19	14
Tmco4	14
Tmod1	14
Wfdc6a	14
Wnt4	14
XAF1	14
Zfp52	14
Add2	15
Ankrd37	15
Ankrd44	15
Ankrd60	15
Apoe	15
Arhgap4	15
Atp6v1e2	15
Bmyc	15
Capn12	15
Ccdc150	15
Dlgap1	15
Doc2g	15
Dpp7	15
Egfl8	15
Il18bp	15
Itgbl1	15
Kcne2	15
LOC100360074	15
LOC100362479	15
LOC100362691	15
LOC363527	15
LOC685655	15
LOC688420	15
LOC689800	15
LOC691561	15
Lhx1	15
Matn2	15
RGD1304931	15
RGD1307569	15
RGD1309821	15
RGD1559567	15
RGD1560277	15
RGD1560778	15
RGD1561416	15
RGD1562094	15
RGD1562760	15
RGD1563701	15
RGD1564067	15
RGD1565693	15
Rnf217	15
Rpgr	15
Satb2	15
Serhl2	15
Snx30	15
Taf1a	15
Tmem170b	15
Tnni2	15
Ttll6	15
Upk3b	15
Abcg3	16
Adcy5	16
Capn3	16
Cdkl4	16
Chrnb2	16
Cyb5d2	16
Ddah2	16
Dtx4	16
Fam105a	16
Fam151b	16
Fam178b	16
Fam26d	16
Frmpd1	16
Hist3h2a	16
Hpd	16
Il1f5	16
Ip6k3	16
Kcnj10	16
LOC100359912	16
LOC100360238	16
LOC100362113	16
LOC300308	16
LOC499120	16
LOC500797	16
LOC686013	16
LOC688553	16
LOC688905	16
LOC690734	16
Lace1	16
Lsm6	16
Nfe2l3	16
Nt5c1b	16
Pgam2	16
Pol3s	16
Prkar1b	16
Prss36	16
RGD1311475	16
RGD1561004	16
RGD1561381	16
RGD1561796	16
RGD1563220	16
RGD1564906	16
Ramp2	16
Rapgef4	16
Rwdd2a	16
Tbxa2r	16
Vwf	16
Xpa	16
Zfp174	16
Znf764	16
Angptl6	17
Ankrd16	17
Calr3	17
Ccdc106	17
Ccdc155	17
Dhdh	17
Dhrs4	17
Disc1	17
Dnah5	17
Fam151a	17
Fam64a	17
Giot1	17
Itgb2	17
Krt19	17
LOC100360588	17
LOC100360596	17
LOC100361029	17
LOC100361067	17
LOC100361208	17
LOC100361845	17
LOC100363288	17
LOC100363439	17
LOC497959	17
LOC685520	17
LOC690183	17
LOC691354	17
Mertk	17
Nat14	17
Noxo1	17
Plp1	17
RGD1308305	17
RGD1311186	17
RGD1559848	17
RGD1561303	17
RGD1564171	17
RGD1564344	17
Rccd1	17
Sds	17
Sema5a	17
Sept1	17
Sgtb	17
Thsd7b	17
Trpm1	17
Ttc30b	17
Ubash3a	17
Usp11	17
Zcchc10	17
Chst14	18
Cited1	18
Clstn3	18
Cxcr5	18
Derl3	18
FAM120C	18
Fbxo32	18
Il22ra2	18
Itpka	18
LOC100360604	18
LOC100361582	18
LOC100361841	18
LOC498759	18
LOC502371	18
LOC679539	18
Lgals12	18
Lipe	18
Mtp18	18
Mxi1	18
Nek11	18
Nubpl	18
Pcyt1b	18
Pitpnc1	18
RGD1310788	18
RGD1559908	18
RGD1559917	18
RGD1563812	18
Rcn3	18
Serf1	18
Skiip	18
Slc16a4	18
Spats1	18
Ttf2	18
Zfp438	18
Abcb6	19
Artn	19
Cdh11	19
Cela2a	19
Cldn15	19
Cnr2	19
Col1a1	19
Dram	19
Fam72a	19
Fcgr2a	19
Gipr	19
Grik4	19
Klhdc1	19
LOC100359875	19
LOC100359916	19
LOC100360419	19
LOC100360777	19
LOC100361552	19
LOC100361863	19
LOC679565	19
Lcn12	19
Megf6	19
Mlf1	19
Mmp3	19
Nat8b	19
Nsd1	19
Prx	19
RGD1305254	19
RGD1308626	19
RGD1561849	19
Rad51l1	19
Rgs9	19
Rhov	19
Sema6c	19
Silv	19
Slc2a5	19
Sptbn5	19
Tert	19
Thap6	19
Zfp51	19
Zfp568	19
Znf580	19
Znf606	19
Aifm3	20
Amac1	20
Asb15	20
Aste1	20
B3gnt7	20
Ccdc11	20
Cish	20
Cyp24a1	20
Deadc1	20
Fbxl15	20
Gramd1c	20
Hoxb3	20
Hsd11b2	20
Il9r	20
Klhl5	20
LOC100362751	20
LOC498453	20
LOC680491	20
LOC680714	20
LOC690806	20
LOC691918	20
Magix	20
Mmp28	20
Mobkl2c	20
Pou2f3	20
Pygo1	20
RGD1308251	20
RGD1310039	20
RGD1311952	20
RGD1562550	20
RGD1562716	20
RGD1564450	20
RGD1565425	20
RGD1566363	20
Scnn1a	20
Spinlw1	20
Tigd3	20
Tmem38a	20
Tmem86a	20
Unc13d	20
Uros	20
Yod1	20
Zfp189	20
Acpl2	21
Adam1a	21
Aqp11	21
Birc7	21
Boc	21
Cd74	21
Ddt	21
Ddx4	21
Dem1	21
Fam186b	21
Hcn3	21
Il22ra1	21
Klhdc9	21
LOC100359421	21
LOC100360434	21
LOC100360446	21
LOC100360453	21
LOC100360855	21
LOC100360977	21
LOC100362226	21
LOC679769	21
LOC680643	21
Lrrc61	21
Mslnl	21
Phf21b	21
Plxnb3	21
RGD1560046	21
RGD1563239	21
RGD1565661	21
Rnf151	21
Spock2	21
Tmem44	21
Trim69	21
Usp18	21
Wdr5b	21
Wisp2	21
Zmynd17	21
Ankrd24	22
Areg	22
Cage1	22
Fgfbp1	22
Gpr182	22
Gsta3	22
Hyal3	22
LOC100361104	22
LOC100361122	22
LOC100361856	22
LOC100362110	22
LOC361963	22
LOC680182	22
Magea4	22
Mapk15	22
Mr1	22
Napb	22
Nfia	22
Pcdhb16	22
Pde4d	22
Purg	22
Pzp	22
RGD1309779	22
RGD1359452	22
RGD1561117	22
RGD1562658	22
RGD1562717	22
RGD1564019	22
RGD1564626	22
Slc25a14	22
Snai3	22
Sp9	22
Trim7	22
Zbtb37	22
Zfp455	22
Ablim3	23
Akap7	23
Apol11a	23
Apold1	23
Bbs12	23
Cda	23
Cmbl	23
Cyp2f4	23
Dennd2c	23
Emp3	23
Gltscr1	23
Kctd6	23
LOC100125368	23
LOC100360447	23
LOC100360901	23
LOC100361037	23
LOC100362783	23
LOC100363038	23
LOC494499	23
LOC683008	23
Morn1	23
Nfatc4	23
Nfkbid	23
Nxph4	23
Pou2f2	23
Prdm1	23
RGD1310727	23
Relt	23
Rmrp	23
Robo3	23
Scand3	23
Serpinb1a	23
Shbg	23
Snx32	23
Tgfb3	23
Thumpd2	23
Tp73	23
Ttll13	23
rCG_61839	23
Antxrl	24
Catsper4	24
Ddc8	24
Egr1	24
Fam86a	24
Hist1h4b	24
Homez	24
Ier5l	24
LOC100360975	24
LOC100361823	24
LOC100362339	24
LOC501110	24
LOC682571	24
Lass6	24
Lgr5	24
Myh11	24
Pkd1l1	24
RGD1310324	24
RGD1310877	24
RGD1311742	24
RGD1562905	24
RGD1564463	24
RT1-CE1	24
Rassf2	24
Rinl	24
Rtp4	24
Rwdd3	24
Smyd3	24
Snhg8	24
Tmem117	24
Tnnc1	24
Ttc25	24
Usp35	24
Zbtb3	24
Car9	25
Casq1	25
Cetn4	25
Ckb	25
Cmc1	25
Dcbld1	25
Endog	25
Fah	25
Fer1l5	25
Fgf9	25
Grid2ip	25
Kcng4	25
Kif24	25
LOC100360508	25
LOC100360679	25
LOC100360957	25
LOC100361147	25
LOC100361974	25
LOC100362022	25
LOC100362684	25
LOC679580	25
LOC685574	25
Lck	25
Lin28b	25
Lipt1	25
Masp2	25
Mblac2	25
Mns1	25
RGD1560020_predicted	25
RGD1563941	25
RGD1566386	25
Rgs14	25
Shpk	25
Slc2a3	25
Slc35d2	25
Srcrb4d	25
Sult1c2	25
Syce2	25
Tbcel	25
Tmem81	25
Arl10	26
Ccdc110	26
Cftr	26
Coro6	26
Gna14	26
Ikzf2	26
Il6ra	26
LOC100362830	26
LOC100362980	26
LOC100363158	26
LOC500475	26
LOC689826	26
LOC691083	26
Mitf	26
Nr1i3	26
Osgin2	26
Ovca2	26
Pi16	26
RGD1561034	26
RGD1561523	26
RGD1563937	26
Rad9b	26
Sdr42e1	26
Slc23a3	26
Syt7	26
Timd2	26
Tmem151a	26
Tmem176a	26
Trpm3	26
Adhfe1	27
Atf7ip2	27
Cd28	27
Clybl	27
Crem	27
Egf	27
Fbxo31	27
Gas8	27
Hccs	27
Il18r1	27
Kcp	27
Klrc1	27
LOC100360472	27
LOC100361593	27
LOC100362129	27
LOC684988	27
LOC687983	27
LOC689039	27
Lcat	27
Loxl1	27
Lpxn	27
Lrrc24	27
Ncrna00117	27
Nudt6	27
RGD1304978	27
RGD1305211	27
RGD1307621	27
RGD1560880	27
RGD1561571	27
Spag4	27
Tmem191c	27
Trim46	27
Ablim2	28
Adra2b	28
Batf3	28
Cubn	28
Dclre1c	28
Dpyd	28
Eml5	28
Exph5	28
Fam25a	28
Gsg1l	28
Hic2	28
Irgm	28
Itfg2	28
Katnal1	28
LOC100362673	28
LOC365839	28
LOC680257	28
Lman2l	28
Mta3	28
Olr813	28
Plk5	28
RGD1561676	28
RGD1562406	28
RGD1565059	28
Rab9b	28
Rabl2b	28
Rassf6	28
Rtn4r	28
Slc46a3	28
Smarcd3	28
Sult1b1	28
Vash2	28
Wdr25	28
Bcl2l11	29
Bloc1s3	29
Cachd1	29
Efna3	29
Fam82b	29
Flrt1	29
Fut4	29
Gjb1	29
Irx5	29
LOC100359664	29
LOC100360847	29
LOC100362202	29
LOC100362518	29
Lrrc46	29
Mapk11	29
Pdzd7	29
Pfkfb1	29
Pik3ip1	29
Ppm1e	29
RGD1306507	29
RGD1309085	29
RGD1311344	29
RGD1562948	29
RGD1563120	29
Rapsn	29
Sfxn2	29
Sox6	29
Suox	29
Tlr2	29
Tspyl1	29
Arhgap26	30
Chrnb4	30
Comtd1	30
Fgf22	30
Grk4	30
Hspb11	30
LOC100362201	30
LOC100362470	30
LOC100362999	30
LOC302680	30
LOC500584	30
LOC680254	30
LOC680558	30
LOC691873	30
Lsm11	30
Mamdc4	30
Mip	30
Mmp2	30
Mog	30
Pex11g	30
Plaur	30
Pter	30
RGD1306500	30
RGD1306603	30
RGD1309930	30
RGD1559493	30
RGD1565376	30
Sgol2	30
Slc45a3	30
Slc6a16	30
Slc7a7	30
Slco3a1	30
Spns3	30
Ube2l6	30
Zfp192	30
Zfp3	30
Znf691	30
Abhd14a	31
Ak1	31
Arl4c	31
Ccrn4l	31
Cldn19	31
Fzd8	31
Ggt6	31
Jmjd8	31
Klf13	31
LOC100359478	31
LOC100360645	31
LOC100360647	31
LOC100362709	31
LOC100363012	31
LOC100363462	31
LOC685977	31
LOC691708	31
Lynx1	31
Maml3	31
Mettl5	31
Mettl8	31
Neurl2	31
Npas2	31
Pex7	31
Pmf31	31
RGD1305420	31
RGD1310376	31
RGD1310964	31
RGD1562665	31
RGD1565983	31
Rpain	31
Slfnl1	31
Spred3	31
Tesk2	31
Tmem126a	31
Vof16	31
Wdr27	31
Znf597	31
Acrbp	32
Arsk	32
Atg16l2	32
Atp7b	32
C1rl	32
Ccdc18	32
Cobll1	32
Efha2	32
Gch1	32
LOC685009	32
LOC689986	32
Lysmd3	32
Nhej1	32
Nr6a1	32
Nrep	32
Numbl	32
Pou2f1	32
RGD1561530	32
RGD1565367	32
RGD1565787	32
RT1-T24-4	32
Sft2d3	32
Slc25a27	32
Slc28a2	32
Slc4a3	32
Srgap3	32
St3gal4	32
Tmem144	32
Tmem67	32
Vdr	32
Wfikkn1	32
Zdhhc24	32
Zfp111	32
Zmat5	32
Aspg	33
Catsper2	33
Cntnap1	33
Crb2	33
E2f3	33
Fam164c	33
Fggy	33
Il3ra	33
LOC100360956	33
LOC100361836	33
LOC689656	33
Myom1	33
Poli	33
Prss35	33
RGD1309501	33
Rage	33
Rbj	33
Samd4a	33
Serpini1	33
Spata13	33
Tmprss11b	33
Ube2o	33
Znf184	33
Cdr2l	34
Cpeb3	34
Hspa12b	34
Kazald1	34
LOC100360437	34
LOC100361081	34
LOC100361791	34
Mks1	34
Ndufaf2	34
Necab3	34
Pink1	34
RGD1309808	34
RGD1565361	34
RGD1565728	34
Rab2b	34
Rnf43	34
Setd8-ps1	34
Setmar	34
Slc25a42	34
Taf1b	34
Tmem121	34
Tmem82	34
Trp53rk	34
Znf629	34
Aloxe3	35
B3galt6	35
Dnajc18	35
Gabpb1l	35
Gpr177	35
LOC100361727	35
LOC297756	35
LOC499330	35
LOC500668	35
LOC688754	35
LOC691113	35
Leng1	35
Morn2	35
Pigw	35
RGD1304624	35
RGD1305807	35
RGD1308147	35
RGD1561792	35
RGD1564214	35
RGD1565545	35
RT1-DMa	35
Rem2	35
Shroom1	35
Slc25a4	35
Tirap	35
Tmem140	35
Trpc2	35
Vangl2	35
Xylt1	35
Znf839	35
Adm	36
Aldh1a7	36
Aldh3a1	36
Car3	36
Cdh23	36
Ciita	36
Dlx4	36
Dus4l	36
Eno1-ps1	36
Frs3	36
Gemin7	36
Kctd11	36
LOC100361818	36
LOC100362909	36
LOC100363520	36
LOC296197	36
LOC684441	36
Lyrm1	36
MGC108974	36
Map1d	36
Odz4	36
Peli3	36
RGD1307947	36
RGD1308234	36
RGD1310185	36
RGD1559971	36
RGD1560691	36
RGD1562135	36
Sdcbp2	36
Sh3tc2	36
Socs3	36
Tmprss9	36
Zfp786	36
Zscan12	36
Adam28	37
Amigo3	37
Ankrd39	37
Arhgap20	37
Arid3a	37
Atl1	37
Car13	37
Cdc42ep5	37
Duoxa1	37
Eif2c3	37
Galt	37
Il17rb	37
LOC100361182	37
LOC100361291	37
LOC100362874	37
LOC691024	37
LOC691920	37
Letm2	37
Mcee	37
Meis3	37
Mmaa	37
Mybpc2	37
Nek3	37
Polg2	37
Qtrt1	37
RGD1561609	37
Serac1	37
Sh3bp1	37
Spata2L	37
Trim13	37
Ttn	37
Ubxn11	37
Zcwpw1	37
Adamdec1	38
Bbs5	38
Bin2	38
Dnajc12	38
Dpm3	38
Fuz	38
Invs	38
Irak2	38
LOC100362119	38
LOC100362170	38
LOC296300	38
LOC680692	38
LOC691931	38
Myom3	38
N6amt2	38
Nipa1	38
Nrm	38
Pla2g4d	38
Ppara	38
RGD1304644	38
RGD1306304	38
RGD1306939	38
RGD1561270	38
RGD1563979	38
RGD1565007	38
RGD1565371	38
Tmem218	38
Usp29	38
Vax2	38
Zbtb34	38
Zfp28	38
Abcg4	39
Car14	39
Ccdc15	39
Ccdc76	39
Chml	39
Fbxl18	39
Gpatch3	39
LOC100360811	39
LOC100361025	39
LOC100361252	39
LOC100361710	39
LOC100362895	39
LOC100363074	39
LOC690155	39
Paqr7	39
Pard6a	39
Pigb	39
Pold4	39
Slc25a12	39
Slc26a11	39
Zc3hav1l	39
Znf524	39
Bcdin3d	40
Dnm1	40
Helq	40
Itpripl1	40
Kcnj14	40
LOC100361162	40
LOC360231	40
LOC685431	40
LOC685487	40
LOC691849	40
Naprt1	40
Phf19	40
Prss16	40
Pstpip2	40
RGD1564719	40
Rfx3	40
Rpusd3	40
S100a13	40
Zmym1	40
Adat3	41
Adcy7	41
Ctf1	41
Dnah17	41
Espnl	41
Fxc1	41
Gprin2	41
Hsd17b3	41
Ints6	41
LOC100363222	41
LOC303823	41
LOC500625	41
Mfsd2	41
Nmi	41
Pex11a	41
Plekhb1	41
Procr	41
Prtg	41
RGD1359508	41
RGD1560258	41
RGD1562608	41
RGD1563235	41
RGD1564859	41
RGD1566314	41
Slc22a20	41
Synj2	41
Ubxn2b	41
Upf2	41
Vwde	41
Zbtb8b	41
Zfp426	41
Adcy3	42
Cacna2d4	42
Enox2	42
Fam113a	42
Gamt	42
Gbp5	42
Gja4	42
LOC100362384	42
LOC500124	42
Mettl4	42
Pcgf3	42
Pcolce	42
RGD1306576	42
RGD1311078	42
RGD1562690	42
RGD1565192	42
Trpm5	42
Zfand2a	42
Znf787	42
Acpp	43
Exd1	43
Fam176b	43
Galr2	43
Gprasp2	43
Haghl	43
Kptn	43
LOC100361431	43
LOC100363266	43
LOC100363379	43
LOC680290	43
LOC689130	43
Mex3b	43
Ppp1r3d	43
RGD1560398	43
Rapgefl1	43
Rbm41	43
Senp8	43
Sirt4	43
Vamp5	43
Arnt2	44
Atg10	44
Dusp19	44
Eepd1	44
Galnt4	44
Gchfr	44
Gmfg	44
LOC100302465	44
LOC685269	44
LOC689288	44
Lca5	44
Mettl10	44
Nkpd1	44
RGD1307071	44
RGD1309730	44
RGD1565033	44
RGD1566107	44
RT1-CE10	44
Rwdd1	44
Spata9	44
Stk19	44
Svil	44
Tmem70	44
Ubxn7	44
Vangl1	44
Vwa5b2	44
Ap1s2	45
Asah2	45
Blzf1	45
Cabc1	45
Dhrs9	45
Eda2r	45
Esyt3	45
Fzd5	45
Grhl1	45
Ift74	45
LOC100359731	45
LOC257650	45
LOC365723	45
LOC683504	45
LOC691418	45
Lhx2	45
Lix1l	45
Mblac1	45
Mxd3	45
Orai3	45
Plekho2	45
Ptprn2	45
RGD1563482	45
Rbm4	45
Rdh14	45
Ripk2	45
Rom1	45
Supt5h	45
Syt11	45
Unc5a	45
Zfp57	45
Znf771	45
Adam12	46
Csad	46
Cyp4f17	46
Gsta4	46
Kbtbd3	46
LOC100359601	46
LOC100362069	46
LOC100363182	46
LOC497978	46
LOC687796	46
Map3k6	46
Mx1	46
Prkab2	46
RGD1562747	46
RGD1564666	46
Rab30	46
Slc17a4	46
Sox12	46
Ybx2	46
Zmynd10	46
Casc1	47
Cdkl2	47
Cxcr3	47
Dbndd1	47
Dnajc28	47
Dpf3	47
G4	47
Gramd2	47
Kin	47
LOC100361939	47
LOC100362347	47
LOC364707	47
LOC691921	47
Lrrc8c	47
Pdzk1	47
Polr1e	47
Prmt6	47
RGD1309138	47
RGD1560289	47
RGD1561724	47
Rhbdl3	47
Rnf32	47
Smox	47
Tfb1m	47
Capn6	48
Fcho1	48
Fkbp14	48
Gnaz	48
Gpr137	48
Hoxb6	48
Hsd17b7	48
Kbtbd8	48
LOC100360507	48
LOC100361247	48
LOC498685	48
LOC680241	48
Lif	48
Mbd4	48
P2rx3	48
RGD1560854	48
RGD1563680	48
RGD1563945	48
Slc1a2	48
Styxl1	48
Suhw3	48
Wdsub1	48
Angptl4	49
Ankrd42	49
Ccrk	49
Cdyl2	49
Duox2	49
Emx2	49
LOC100359619	49
LOC100359837	49
LOC100360580	49
LOC679594	49
LOC688019	49
LOC690559	49
LOC691468	49
RGD1563891	49
RGD1566099	49
Scrn3	49
Tmem160	49
Tmem53	49
Ulk3	49
Wtip	49
Znf509	49
Adm2	50
B4galnt4	50
Espn	50
Fam175a	50
LOC100363250	50
LOC680122	50
LOC684996	50
MGC108823	50
Malt1	50
P42pop	50
Plekhm3	50
Ptpru	50
Pusl1	50
RGD1303066	50
RGD1560271	50
RGD1563970	50
Serpinb11	50
Trdmt1	50
Zfp862	50
Znf688	50
Bccip	51
Cpne2	51
Cpt1b	51
Dapp1	51
Ehd2	51
Ephx2	51
Fam83e	51
Grasp	51
Gtlf3b	51
LOC100359722	51
LOC100360057	51
LOC100360704	51
LOC100361440	51
LOC690217	51
Mfsd8	51
Mllt3	51
Oxsm	51
RGD1305014	51
RGD1310012	51
RGD1565975	51
RGD620382	51
Rps6kl1	51
Adam11	52
Dmrta2	52
Fancg	52
Klc3	52
Klf11	52
LOC100361457	52
LOC100361585	52
LOC100362083	52
LOC100362814	52
LOC685925	52
LOC690502	52
Lrtm2	52
Mecr	52
Npl2	52
Pcdh24	52
Pqlc2	52
Prrg2	52
RGD1309410	52
RGD1310257	52
RGD1562607	52
Rbm12b	52
Slc16a13	52
Slc26a1	52
Syt12	52
Trim71	52
Cntf	53
Fkbpl	53
Gfod1	53
Gpld1	53
LOC100362311	53
LOC687694	53
LOC688968	53
Mansc1	53
Mycbpap	53
Nars2	53
Nsbp1	53
Oas1b	53
Plau	53
RGD1307704	53
RGD1309804	53
RGD1311265	53
RGD1359290	53
RGD1566036	53
Rbks	53
Rhbdl2	53
Spsb1	53
Sult2b1	53
Them4	53
Thg1l	53
Tlcd1	53
Tmem143	53
Tmem150	53
Trpt1	53
Ttc22	53
Ube2cbp	53
Znf18	53
Dck	54
Eif2ak4	54
Epor	54
Glb1l	54
Gpatc2	54
LOC100360491	54
LOC100360828	54
LOC689939	54
Nnat	54
RGD1563294	54
Rasa3	54
Rnf186	54
Tyw3	54
Vkorc1	54
rCG_44068	54
Acvr1	55
Apol3	55
Aven	55
Camk2b	55
Car12	55
Casp1	55
Chchd8	55
Cplx2	55
Cyp4f39	55
Gtpbp8	55
Jmjd4	55
Klhl15	55
LOC100359922	55
LOC100359980	55
LOC100360845	55
LOC100362554	55
LOC298018	55
LOC685694	55
Mrps28	55
RGD1306353	55
RGD1306783	55
RGD1311188	55
RGD1311267	55
RGD1560436	55
RGD1560493	55
Ribc1	55
Rp9	55
Smpdl3b	55
Smtnl2	55
Tarsl2	55
Trim45	55
Usp27x	55
Usp49	55
Zcchc4	55
rCG_20380	55
Accs	56
Armc6	56
Cyba	56
Etv5	56
Klhl17	56
LOC497934	56
LOC681162	56
LOC685933	56
Map1a	56
Myo7a	56
Osgepl1	56
Pacrgl	56
Plch1	56
RGD1308031	56
St7l	56
Trappc2	56
Veph1	56
Vgf	56
Wdr8	56
Zfp709l1	56
Asb1	57
Csf3	57
Fbxo25	57
Foxn1	57
LOC100360337	57
LOC298795	57
LOC499602	57
LOC681367	57
LOC691221	57
LOC691750	57
Napepld	57
Osgep	57
Piga	57
Plekhg4	57
RGD1310951	57
RGD1562012	57
Tfpt	57
Tnip2	57
Tspyl2	57
Apol9a	58
Cxcl2	58
Dcun1d2	58
Dpep3	58
F3	58
Fdxr	58
Fmc1	58
Fut1	58
LOC100361421	58
LOC688631	58
Mrp63	58
Mtmr15	58
Mxd1	58
Nedd9	58
Nin	58
Pigl	58
RGD1562161	58
RGD1565247	58
RT1-CE4	58
Spsb2	58
Tfpi	58
Tst	58
Vamp1	58
Alkbh4	59
Ap4s1	59
Apip	59
Asb13	59
Dcun1d3	59
Fbln1	59
Gcnt2	59
Gulp1	59
LOC367994	59
LOC684993	59
Maoa	59
Map3k10	59
Mtrf1l	59
Nkiras1	59
RGD1566239	59
Rps6ka5	59
Zadh2	59
Carf	60
Dtwd1	60
Fbxl20	60
Gas2l3	60
LOC100362027	60
LOC100362710	60
LOC100363268	60
LOC100363487	60
LOC685208	60
Lgals8	60
Mect1	60
Phf1	60
RGD1311362	60
RGD1561200	60
RGD1562091	60
RGD1563325	60
Sars2	60
St3gal3	60
Tmem176b	60
Uevld	60
Wdr89	60
Zcchc9	60
Zfp853	60
Acyp1	61
Cbr4	61
Emilin1	61
Fam126b	61
Fam69a	61
Hspb6	61
Igbp1	61
LOC100361152	61
LOC363060	61
LOC498029	61
LOC499235	61
LOC691960	61
MGC116121	61
Mett11d1	61
Nudt19	61
Ovol1	61
Phospho2	61
Pif1	61
Rab19	61
Rnf208	61
Rrp7a	61
Serpine1	61
Tmem25	61
Zdhhc1	61
Zdhhc23	61
Zswim5	61
Amz1	62
Cadm4	62
Ccdc62	62
Cyp3a9	62
Dok4	62
Il11ra1	62
Kctd7	62
Klhdc7a	62
LOC100360620	62
LOC100362419	62
LOC500420	62
LOC679817	62
Lipc	62
Mocs3	62
Nagpa	62
Npal3	62
Oasl2	62
Phf11	62
Ppm1j	62
RGD1304879	62
RGD1560010	62
Shf	62
Slc4a1ap	62
Tmem80	62
Wdr76	62
Atp10d	63
Ccdc44	63
Col5a2	63
Cth	63
Ctu1	63
Dok7	63
Gen1	63
LOC100362209	63
LOC500893	63
LOC681091	63
LOC690525	63
LOC690538	63
Mnd1	63
Mutyh	63
Ng35	63
Nrarp	63
Paqr3	63
Pcgf1	63
RGD1305412	63
Runx2	63
Slc25a15	63
Sntb2	63
Spsb4	63
Suv39h2	63
Tbc1d19	63
Zfp748	63
Bcl2l12	64
Ero1lb	64
Gnb5	64
Gpr157	64
LOC100360616	64
LOC691280	64
Lin37	64
Mmd	64
Muc20	64
N4bp3	64
Ogg1	64
RGD1309926	64
RGD1560471	64
Tmem38b	64
Zbtb5	64
Zfp418	64
Atxn7l1	65
Btbd4	65
Btd	65
C8g	65
Ccdc142	65
Cdkal1	65
Dhrs11	65
Dph1	65
Dusp10	65
Gpt	65
LOC690617	65
Lppr2	65
Med11	65
Mis12	65
Ogfod2	65
Phf7	65
Phyhipl	65
Pknox1	65
Plk3	65
Pomt2	65
RGD1307439	65
RGD1308065	65
RGD1310271	65
RGD1562114	65
Slc43a2	65
Srr	65
Syngr1	65
Tsen2	65
Txndc16	65
Wdr31	65
Ankrd27	66
Braf	66
Cd97	66
Dnah1	66
Dnajc17	66
Fam125b	66
Fxyd6	66
Hmha1	66
Hopx	66
Inpp4b	66
LOC100362121	66
LOC680262	66
LOC685849	66
Lrig3	66
Mosc2	66
Msra	66
Oas1a	66
Osbpl10	66
RGD1306565	66
RGD1309676	66
Rmnd1	66
Rnft2	66
Tasp1	66
Zbtb9	66
Zfp61	66
B3galnt2	67
Ccdc134	67
Clic3	67
Dao	67
Depdc7	67
Fgf1	67
Il23a	67
Ipcef1	67
Kpna5	67
LOC100361202	67
LOC362526	67
LOC691135	67
Lepre1	67
Nfkbil1	67
Plekha7	67
Pxmp4	67
RGD1305537	67
RGD1309079	67
RGD1563319	67
RGD1564036	67
Rpp38	67
Tmcc2	67
Tmem177	67
Tmem194b	67
Urm1	67
Wdr51a	67
Zbtb25	67
Abhd3	68
Ap3m2	68
Arhgef19	68
Cables1	68
Ccdc28a	68
Ccdc90a	68
Ceacam1	68
Fut11	68
Gdpd5	68
Kti12	68
L2hgdh	68
LOC100362008	68
LOC690303	68
Lcmt2	68
Lrrc28	68
Polr2i	68
Pou6f1	68
RGD1564811	68
Rab11fip2	68
Sfmbt2	68
Spry1	68
Tmem16a	68
Tmem206	68
rCG_34148	68
Dnal1	69
Fancb	69
Grb14	69
Klhl28	69
Klhl8	69
LOC310958	69
LOC690068	69
Lin52	69
Nrbp2	69
Nxt2	69
Pex10	69
Phlpb	69
RGD1306284	69
RGD1560557	69
Rgs2	69
Rnaseh1	69
Sptb	69
Sspo	69
Ubxd6	69
Wipi1	69
Zfp472	69
Atxn7	70
Ccdc17	70
Cox18	70
Cyth1	70
Dnajc24	70
Fosl1	70
Gli1	70
Ift88	70
LOC100360585	70
LOC100362342	70
Mthfd2l	70
Pim1	70
Plekhg1	70
RGD1306001	70
RGD1562342	70
Susd1	70
Tinf2	70
Toe1	70
Xk	70
Zfp110	70
Zfp324	70
Arhgef4	71
Cd14	71
Eri2	71
Fgd4	71
Gatsl3	71
Hpse	71
LOC100360573	71
LOC100361660	71
LOC311352	71
Lrrc56	71
Lysmd1	71
MGC125002	71
MGC125086	71
Maged2	71
Map3k14	71
Mrps27	71
Npepo	71
Phf13	71
Pinx1	71
RGD1304827	71
RGD1306227	71
RGD1311612	71
RGD1560470	71
RGD1561157	71
RGD1565210	71
Rrp8	71
Shcbp1	71
Ston2	71
Tmem102	71
Wdr13	71
Zbtb8a	71
Zfp1	71
Agpat9	72
Cno	72
Crocc	72
Csnk1g1	72
Det1	72
Eme1	72
Ggps1	72
Jag1	72
Lins1	72
Ptpdc1	72
RGD1311273	72
RGD1562552	72
Rad52	72
Trmt12	72
Ythdc2	72
Zc3h6	72
Zfat	72
Zfp398	72
Znf608	72
Abhd1	73
Atp10b	73
Cyb561d2	73
Cyth4	73
Efcab7	73
Hdac8	73
LOC362665	73
MGC94199	73
Mex3a	73
Mpg	73
Pde4c	73
Pgm2l1	73
Plscr4	73
Prickle3	73
RGD1311269	73
Rars2	73
Rasal2	73
Stard5	73
Tle1	73
Tle2	73
Tmprss3	73
Trappc6a	73
Zbtb2	73
Znhit3	73
Zrsr2	73
Akr7a2	74
Asb7	74
Dusp12	74
Dusp14	74
Ears2	74
Exoc6	74
Fahd1	74
Fbxl8	74
Fcer2	74
Grhpr	74
Itpr2	74
Jmjd5	74
LOC100158225	74
LOC100362725	74
LOC681185	74
LOC683722	74
[truncated: 8,530 more rows]
