# Supplementary material for: FOXE1-Dependent Regulation of Macrophage Chemotaxis by Thyroid Cells In Vitro and In Vivo
Source: Int J Mol Sci. 2021 Jul 17;22(14):7666. doi: 10.3390/ijms22147666 (PMC8307198; doi:10.3390/ijms22147666)
Supplement: Supplementary file 1 [file ijms-22-07666-s001.zip › Database_genes_expressed_in_CF55_and_FTR_raw_RC_cutoff_10/htseq_count_FTR_1_RC10.xlsx]

## Sheet: Sheet1
Gene_name	ReadCount
Abcb6	10
Acpl2	10
Akap7	10
Akr1c13	10
Apoe	10
Casp1	10
Cnr2	10
Cyp24a1	10
Dapp1	10
Dem1	10
Dmrt1	10
Dram	10
Dyrk1b	10
Fam164c	10
Fbln5	10
Frg1	10
Gpr182	10
Hist1h3f	10
Kazald1	10
Klf1	10
Klf13	10
LOC100360446	10
LOC100360472	10
LOC100360754	10
LOC100360855	10
LOC100362359	10
LOC100362783	10
LOC365839	10
LOC494529	10
LOC679565	10
LOC691024	10
LOC691931	10
Lrrc46	10
Lrrc61	10
Map1d	10
Morn1	10
Nat2	10
Nedd9	10
Neil3	10
Neurl2	10
Pcyt1b	10
Ppapdc1a	10
Ptprn2	10
RGD1562094	10
RGD1562500	10
RGD1562716	10
RGD1562877	10
RGD1563065	10
RGD1563701	10
RGD1566386	10
Rhov	10
Rsph1	10
Rwdd2a	10
Sdr42e1	10
Sh3tc2	10
Slc4a3	10
Slco3a1	10
Sox7	10
Spata20	10
Srcrb4d	10
Tmem126a	10
Trpm1	10
Txnrd3	10
Zfp438	10
Ankrd37	11
Aoc3	11
Atp6v1e2	11
B9d2	11
Blvra	11
Cetn4	11
Cldn19	11
Coro6	11
Csrp3	11
Dhdh	11
Dhrs4	11
Dlx1	11
Dnah1	11
Dnah8	11
Ecm1	11
Fam151b	11
Fam25a	11
Fgf11	11
Fgfbp3	11
Fkbp14	11
Hist1h2bl	11
Ido2	11
Ip6k3	11
Itgb2	11
Klrc1	11
Klrc3	11
LOC100360437	11
LOC100360447	11
LOC100360843	11
LOC100361029	11
LOC100361037	11
LOC100361067	11
LOC100362861	11
LOC497899	11
LOC499120	11
LOC502201	11
LOC685520	11
LOC689035	11
LOC690806	11
Lysmd3	11
Matn2	11
Nfkbid	11
Prss36	11
RGD1306107	11
RGD1310788	11
RGD1559985	11
RGD1561609	11
RGD1561676	11
RGD1561796	11
RGD1564859	11
RGD1565590	11
Satb2	11
Sdcbp2	11
Sept1	11
Slc25a4	11
Slc28a2	11
Slc6a16	11
Smox	11
Spata9	11
Spats1	11
Tmem140	11
Tmie	11
Trpm5	11
Ttc25	11
Uhrf2	11
Usp35	11
Zfp192	11
Zfp51	11
Znf597	11
Adcy7	12
Apol3	12
Atg16l2	12
Camk2b	12
Car13	12
Car14	12
Cdh23	12
Chchd2	12
Ckb	12
Cldn15	12
Crem	12
Egf	12
Fam186b	12
Giot1	12
Gpr177	12
Gsg1l	12
Gsta3	12
Hist1h2bc	12
Hp	12
Irgm	12
Itga11	12
Klhdc7a	12
LOC100125368	12
LOC100360777	12
LOC100360811	12
LOC100360846	12
LOC100362022	12
LOC100362129	12
LOC100362814	12
LOC100362940	12
LOC498759	12
LOC680558	12
LOC686120	12
LOC689039	12
LOC690274	12
LOC691920	12
Lck	12
Lrrc24	12
Megf6	12
Mitf	12
Nek11	12
Nt5c1a	12
Nudt6	12
RGD1307071	12
RGD1309085	12
RGD1309730	12
RGD1559696	12
RGD1561004	12
RGD1564626	12
RGD1565495	12
RGD1566189	12
Rccd1	12
Rnf217	12
Rtp4	12
Sc65	12
Sgtb	12
Sp9	12
Tcf4	12
Tlcd2	12
Tlr6	12
Tmem125	12
Tmem151a	12
Tnfsf18	12
Tnni2	12
Vash2	12
Xkr8	12
Znf629	12
Abca4	13
Adam1a	13
Ak1	13
Bbs12	13
C1rl	13
Cdr2l	13
Clca5	13
Cntnap1	13
Col5a2	13
Crb2	13
Dnajc28	13
Dpep3	13
Fam65c	13
Frmpd1	13
Gabpb1l	13
Gimap1	13
Gltscr1	13
Gprasp2	13
Gramd1c	13
Hck	13
Hcn3	13
Hist2h3c2	13
Kctd6	13
LOC100359662	13
LOC100359875	13
LOC100360596	13
LOC100361727	13
LOC100361863	13
LOC100362201	13
LOC100362709	13
LOC100363398	13
LOC304239	13
LOC679977	13
LOC680692	13
LOC683008	13
LOC685085	13
LOC685574	13
LOC691708	13
Lgr5	13
Mtp18	13
Mybpc2	13
Ncrna00117	13
Nxph4	13
Prkcg	13
RGD1304737	13
RGD1305211	13
RGD1305254	13
RGD1310727	13
RGD1559848	13
RGD1561303	13
RGD1562406	13
RGD1564722	13
Rabl2b	13
Rad9b	13
Rbak	13
Rgs14	13
Rinl	13
Serf1	13
Sh3bgr	13
Slc23a3	13
Smtnl2	13
Spns3	13
Tert	13
Tigd3	13
Tnfsf15	13
Ttc30b	13
Ttf2	13
Uros	13
Zfp52	13
Abcg3	14
Acpp	14
Adam28	14
Ankrd44	14
Apip	14
Bcl2l11	14
Cage1	14
Car3	14
Ccdc106	14
Ccdc111	14
Cela2a	14
Dclre1c	14
Dlx4	14
Duox2	14
Eid3	14
Fam26d	14
Fam86a	14
Frs3	14
Hdac11	14
Hectd2	14
Il18r1	14
Kiss1	14
LOC100360453	14
LOC100360503	14
LOC100360867	14
LOC100361104	14
LOC100362470	14
LOC500124	14
LOC680491	14
LOC690734	14
Lrrc2	14
Mettl8	14
Morn2	14
Mslnl	14
Myh11	14
Nek3	14
P42pop	14
Pcdhb16	14
Pex7	14
Pkd1l1	14
Prkd3	14
RGD1304624	14
RGD1310212	14
RGD1311344	14
RGD1559908	14
RGD1561117	14
RGD1562905	14
RGD1563941	14
Sptb	14
Sult1b1	14
Tfpi	14
Tmem117	14
Tnnc1	14
Wdr5b	14
Zfp398	14
Aste1	15
Atl1	15
Atp7b	15
Cabc1	15
Cachd1	15
Cacna1g	15
Ccdc76	15
Cited1	15
Cmbl	15
Cpne5	15
Dcbld1	15
Ddah2	15
Deadc1	15
Dennd2c	15
E2f3	15
Fam176a	15
Grid2ip	15
Hic2	15
Il9r	15
Kctd11	15
LOC100359664	15
LOC100360975	15
LOC100361147	15
LOC100361291	15
LOC100361593	15
LOC100361836	15
LOC100362119	15
LOC100362170	15
LOC100362673	15
LOC100363439	15
LOC680182	15
LOC680290	15
LOC689986	15
LOC690183	15
LOC691418	15
Magix	15
Mmp28	15
Myom1	15
Npl2	15
Odz4	15
Pold4	15
Ppp1r3d	15
Pxmp2	15
RGD1304563	15
RGD1305157	15
RGD1306091	15
RGD1308782	15
RGD1310942	15
RGD1559971	15
RGD1561034	15
RGD1561724	15
RGD1563120	15
RGD1563220	15
RGD1563812	15
RGD1565025	15
Rab9b	15
Rdh14	15
Rnf43	15
Setmar	15
Sft2d3	15
Snx32	15
Sox12	15
Tmem150	15
Usp2	15
Yod1	15
Zbtb37	15
Zfp189	15
Adamdec1	16
Aldh3a1	16
Aven	16
Bmyc	16
Chrnd	16
Chst14	16
Cmc1	16
Duoxa1	16
Eml5	16
Gldc	16
Grk4	16
Hist2h2ac	16
Il6ra	16
LOC100360977	16
LOC100361856	16
LOC100362083	16
LOC100362751	16
LOC100363462	16
LOC257650	16
LOC367994	16
LOC499602	16
LOC679539	16
LOC685009	16
LOC688905	16
Lypd2	16
Mamdc4	16
Nr4a3	16
Numbl	16
P2rx3	16
Pde4d	16
Pelo	16
Pla2g4d	16
Plp1	16
Prkar1b	16
RGD1308234	16
RGD1560020_predicted	16
RGD1563239	16
RGD1563937	16
RT1-CE10	16
Sfxn1	16
Sfxn2	16
Slc22a20	16
Susd1	16
Tmem38a	16
Tmprss9	16
Ubxn2b	16
Usp18	16
Zcchc10	16
Zfp28	16
Znf839	16
Arl10	17
Aspg	17
Atp5s	17
Bcl3	17
Birc7	17
Bloc1s3	17
Cdkl2	17
Ctrl	17
Cyth4	17
Emx2	17
Fam176b	17
Fggy	17
Hist1h4b	17
Hspa12b	17
Hyal3	17
Ifit1lb	17
Katnal1	17
Kcng4	17
LOC100359837	17
LOC100361122	17
LOC100361974	17
LOC100362110	17
LOC493574	17
LOC500668	17
LOC679769	17
LOC680678	17
Lman2l	17
Mex3b	17
Mog	17
Myom3	17
Nnat	17
Nsd1	17
Pcbp3	17
Pnldc1	17
RGD1306939	17
RGD1308147	17
RGD1565361	17
RGD1566036	17
Slc25a14	17
Slc26a8	17
Slc30a3	17
Spag4	17
Spata13	17
Styxl1	17
Tasp1	17
Tmem144	17
Tmem170b	17
Tmem38b	17
Trim7	17
Tspan2	17
Ube2l6	17
Ubxn11	17
Unc5a	17
Wdr25	17
Wdsub1	17
Zbtb3	17
Zc3h6	17
Znf509	17
Arsk	18
Ccdc150	18
Col3a1	18
Dao	18
Ddc8	18
Efha2	18
Fam83e	18
Gulp1	18
Kcnj14	18
LOC100359912	18
LOC100360679	18
LOC100360847	18
LOC100360956	18
LOC100360957	18
LOC100362384	18
LOC100362895	18
LOC100362980	18
LOC100363158	18
LOC100363182	18
LOC100363266	18
LOC100363520	18
LOC296197	18
LOC365723	18
LOC498685	18
Lipc	18
Lipg	18
Lipt1	18
Lyrm1	18
Map1a	18
Mettl5	18
Myo7a	18
Necab3	18
Nipa1	18
Osgin2	18
Osr2	18
Ovca2	18
Plekhb1	18
Ppil5	18
RGD1304978	18
RGD1309808	18
RGD1310324	18
RGD1561270	18
RGD1562607	18
RGD1562948	18
RGD1563235	18
RT1-CE1	18
Rem2	18
S100a13	18
Senp8	18
Silv	18
Sirt4	18
Slc16a7	18
Syt11	18
Timd2	18
Tmem53	18
Trpv6	18
Ttll13	18
Vof16	18
Artn	19
B3gnt7	19
Cd28	19
Cgref1	19
Cobll1	19
Eif2c3	19
Emilin1	19
Enpp3	19
Fam72a	19
Invs	19
Irx5	19
LOC100359916	19
LOC100361247	19
LOC100363171	19
LOC298442	19
LOC363060	19
LOC690155	19
LOC691113	19
Mlf1	19
Pcgf3	19
Pi16	19
Pigb	19
Pik3ip1	19
Pitpnc1	19
Polr3k	19
Ppara	19
Prdm1	19
Ptpre	19
RGD1310877	19
RGD1311078	19
RGD1559917	19
RGD1560471	19
RGD1562747	19
RGD1564214	19
RGD1565545	19
RGD1565728	19
RT1-Da	19
Rnase4	19
Setd8-ps1	19
Spata2L	19
Syce2	19
Trim13	19
Usp11	19
Zdhhc1	19
Aldh1a7	20
Bbs5	20
Comtd1	20
Fam69a	20
Fam69b	20
Gjb1	20
Ifi204	20
Il22ra2	20
LOC100361025	20
LOC100361252	20
LOC100361791	20
LOC297756	20
LOC302680	20
LOC500705	20
LOC689130	20
LOC691221	20
LOC691873	20
Meis3	20
Mtrf1l	20
Nmi	20
Nr1i3	20
Nr6a1	20
Nradd	20
Pcdh24	20
Pdgfra	20
Pdzd7	20
Peli3	20
Pex11g	20
Plau	20
Pou6f1	20
Pter	20
RGD1305420	20
RGD1307368	20
RGD1309779	20
RGD1563979	20
Rad51l1	20
Rbm4	20
Suhw3	20
Tpm2	20
Vdr	20
Wfikkn1	20
Accs	21
Angptl4	21
Arhgap26	21
Bin2	21
Cacna2d4	21
Dnajc18	21
Endog	21
Gamt	21
Gsta2	21
Gsta4	21
Haghl	21
Hist2h2aa3	21
Itpripl1	21
LOC100360508	21
LOC100361182	21
LOC100363250	21
LOC303823	21
LOC654482	21
LOC680241	21
LOC680257	21
LOC680643	21
LOC680874	21
LOC685849	21
LOC685925	21
LOC689826	21
LOC690559	21
Leng1	21
Lipe	21
Mxd1	21
Paqr7	21
Pink1	21
Plekhm3	21
Pou2f2	21
Prkab2	21
Psen2	21
RGD1304879	21
RGD1563091	21
RGD1565371	21
Rab11fip2	21
Rab2b	21
Reps2	21
Rtp3	21
Slc17a4	21
Smyd3	21
Sned1	21
St7l	21
Trib1	21
Usp49	21
Zfp568	21
Abhd14a	22
Adm2	22
Ccdc15	22
Cxcl2	22
Dbndd1	22
Efna3	22
Ephx2	22
Esyt3	22
Fuz	22
Fzd5	22
Glb1l	22
Gpld1	22
Hmha1	22
Ift88	22
Klhl15	22
LOC100360337	22
LOC100362479	22
LOC100362684	22
LOC100362874	22
LOC100363038	22
LOC298795	22
LOC311352	22
LOC498826	22
Mapk11	22
Mns1	22
Pard6a	22
Polg2	22
Poli	22
RGD1310012	22
RGD1310159	22
RGD1562608	22
RGD1564450	22
Rage	22
Rbm41	22
Sh3bp1	22
Slc46a3	22
Smarcd3	22
Tirap	22
Trim36	22
Ugt1a6	22
Znf184	22
Znf691	22
B3galt6	23
Boc	23
Btbd4	23
Cables1	23
Car9	23
Ccdc11	23
Cplx2	23
Dnal1	23
Dtwd1	23
Fam113a	23
Fam125b	23
Fbln1	23
Gna14	23
Grasp	23
Homez	23
Il22ra1	23
LOC100360507	23
LOC100360645	23
LOC100362347	23
LOC100362785	23
LOC100362999	23
LOC360231	23
LOC364707	23
LOC685487	23
LOC685933	23
LOC691849	23
Map3k10	23
Masp2	23
N6amt2	23
Nkiras1	23
Paqr8	23
Phf21b	23
Plekho2	23
Prss16	23
RGD1307947	23
RGD1562665	23
RGD1566099	23
Ramp2	23
Rnf183	23
Rnf186	23
Rtn4r	23
Serpini1	23
Slc26a11	23
Slc2a5	23
Tmem81	23
Tyw3	23
Zdhhc23	23
Ankrd42	24
Asb13	24
Cpne2	24
Eda2r	24
Extl2	24
Gch1	24
Gpr137	24
Gpt	24
Hccs	24
Kbtbd3	24
Kptn	24
LOC100361431	24
LOC100361556	24
LOC361963	24
LOC498276	24
LOC679580	24
Lif	24
Lix1l	24
MGC108974	24
Mcee	24
Phf7	24
Pigw	24
Plscr4	24
Pqlc2	24
RGD1306304	24
RGD1309651	24
Rab19	24
Rab43	24
Rbj	24
Relt	24
Ribc1	24
Suox	24
Synpo	24
Tlr2	24
Tnr	24
Vamp5	24
Vwde	24
Zbtb8b	24
Zmym1	24
Abcg4	25
Arl4c	25
Atg10	25
Cxcl3	25
Emp3	25
Galr2	25
Hspb11	25
Itpr2	25
Klf11	25
LOC100360620	25
LOC685977	25
LOC690217	25
Lig4	25
Lrp4	25
Mbd4	25
Ndrg4	25
RGD1308626	25
RGD1309501	25
RGD1310257	25
RGD1310964	25
RGD1561523	25
RGD1563680	25
RGD1565007	25
RGD1565033	25
RGD1565073	25
Rhbdl3	25
Rps6kl1	25
Sema5a	25
Snhg8	25
Thg1l	25
Tmem25	25
Trappc2	25
Trp53rk	25
Trpt1	25
Ube2o	25
Usp29	25
Veph1	25
Aloxe3	26
Amz1	26
Asb1	26
Atf7ip2	26
Ccdc18	26
Chdh	26
Dtx4	26
Fcho1	26
Gemin7	26
Gnb5	26
Hivep3	26
Hoxb6	26
Kbtbd8	26
Klhdc9	26
LOC100361823	26
LOC100362121	26
LOC100363074	26
LOC684441	26
LOC688754	26
Mta3	26
Mxd4	26
Nrbp2	26
Phf1	26
RGD1305014	26
RGD1561157	26
RGD1561792	26
RGD1565192	26
RGD1565927	26
RGD1566314	26
RT1-T24-4	26
Rhbdl2	26
Rpain	26
Taf1b	26
Tmem121	26
Tmem70	26
Trpc1	26
Ubxn7	26
Zfp426	26
Zfp748	26
Znf18	26
Znf771	26
Zscan12	26
Ap3m2	27
Areg	27
Carf	27
Ccdc142	27
Ccdc28a	27
Cdyl2	27
Chpt1	27
Csad	27
Cyth1	27
Ero1lb	27
Fbxl18	27
Flrt3	27
G4	27
Gchfr	27
Helq	27
LOC100359922	27
LOC100359980	27
LOC100361710	27
LOC100362830	27
LOC100362985	27
LOC100363012	27
LOC100363379	27
LOC685431	27
LOC685578	27
Npas2	27
Oxsm	27
Prmt6	27
Prrg2	27
Prss35	27
RGD1311612	27
RGD1560277	27
RGD1560398	27
RGD1560691	27
RGD1560854	27
RT1-CE4	27
Rbm12b	27
Rom1	27
Slc25a12	27
Styk1	27
Tmem143	27
Trappc6a	27
Trpc2	27
Ttn	27
Ulk3	27
Vkorc1	27
Wipi1	27
Zc3h12c	27
Zfp61	27
Zfp709l1	27
Zmat5	27
Apold1	28
Dbp	28
Depdc7	28
Dnah17	28
Fbxl15	28
Fbxl20	28
Il11ra1	28
LOC100361081	28
LOC100362565	28
LOC100363222	28
LOC500625	28
LOC679983	28
LOC688452	28
Lrtm2	28
Mks1	28
Mycbpap	28
Nars2	28
Phf11	28
Ppm1j	28
Pusl1	28
RGD1310185	28
RGD1359508	28
RGD1562690	28
RGD1564719	28
Rassf6	28
Rfx3	28
Snx29	28
Socs3	28
Syt12	28
Tnip2	28
Trim46	28
Vangl1	28
rCG_34148	28
Adat3	29
Ap4s1	29
Bcdin3d	29
Cadm4	29
Cubn	29
Dmrta2	29
Fam119a	29
Gpatch3	29
Gtpbp8	29
H1fx	29
Irak2	29
Kif26a	29
Kin	29
LOC100359421	29
LOC100359619	29
LOC100359722	29
LOC100360580	29
LOC100360704	29
LOC679594	29
LOC690525	29
Lgals3bp	29
Mtmr15	29
Nlrp1	29
Oas1b	29
Pmf31	29
Pou2f1	29
Pxmp4	29
RGD1560258	29
RGD1562161	29
RGD1562552	29
RGD1563970	29
Sord	29
Stk19	29
Tarsl2	29
Tcp11l2	29
Tmem218	29
Tmem67	29
Trdmt1	29
Trim21	29
Vangl2	29
Vwa5b2	29
Wars2	29
Zbtb34	29
Zswim5	29
Bdh2	30
Ccrn4l	30
Cox18	30
Cpt1b	30
Eif2ak4	30
Fbxl4	30
Fbxo25	30
Galns	30
Gpr157	30
Kit	30
Klc3	30
LOC100360828	30
LOC100361502	30
LOC100362710	30
LOC680254	30
LOC687694	30
Lca5	30
Lmbr1l	30
Lrrc56	30
Lrrc8c	30
Lsm11	30
MGC95210	30
Mett11d1	30
Mettl10	30
Nmnat3	30
Osgepl1	30
Ptpdc1	30
RGD1311267	30
RGD1560271	30
RGD1564709	30
Rbm43	30
Rmnd1	30
Slc15a3	30
Slc7a7	30
Wtip	30
Xylt1	30
Zadh2	30
Zfp772	30
Znf688	30
rCG_20380	30
Ccdc17	31
Cdkal1	31
Chml	31
Dcun1d3	31
Ddt	31
Galt	31
Ggt6	31
Inpp5d	31
Ipcef1	31
Jag1	31
Krt19	31
LOC100137086	31
LOC100362069	31
LOC100362252	31
LOC685208	31
LOC687796	31
LOC687983	31
LOC688019	31
Lcmt2	31
Lgals8	31
Lpxn	31
Mex3a	31
Nek8	31
Nhej1	31
Prkaa2	31
Prx	31
RGD1564036	31
Rp9	31
Slfnl1	31
Vtcn1	31
Zfp110	31
Zmynd10	31
Znf787	31
Arhgap20	32
Brunol5	32
Ctage5	32
Ctf1	32
Eno1-ps1	32
Harbi1	32
LOC100361188	32
LOC100362554	32
LOC684988	32
LOC690502	32
Lhx2	32
Maoa	32
Pde5a	32
Qtrt1	32
RGD1306353	32
RGD1306520	32
RGD1309804	32
RGD1310552	32
RGD1311188	32
RGD1359290	32
RGD1562378	32
RGD1565376	32
Slc25a42	32
Supt5h	32
Tfb1m	32
Tp53inp1	32
Trim71	32
Uevld	32
Zfyve21	32
Znf524	32
Ankrd39	33
Cyba	33
Cyp4f17	33
Dusp10	33
Fahd1	33
Fam174a	33
Ints6	33
Irf9	33
LOC100360057	33
LOC100362414	33
LOC499330	33
LOC684996	33
LOC689939	33
LOC691135	33
Lepre1	33
MGC125086	33
Mblac1	33
Npepo	33
Oas1a	33
Orai3	33
Pstpip2	33
RGD1306371	33
RGD1307315	33
RGD1311362	33
RGD1560880	33
RGD1562342	33
RGD1563325	33
RGD1566107	33
Rhobtb1	33
Samd4a	33
Scrn3	33
Serpine1	33
Sgol2	33
Slc16a13	33
Slc2a3	33
Tesk2	33
Toe1	33
Ttc39b	33
Zbtb25	33
Zbtb33	33
Zcchc4	33
Atxn7	34
Cdc42ep5	34
Dus4l	34
Fgf9	34
Igbp1	34
Itfg2	34
Kbtbd4	34
Klhl28	34
LOC100360781	34
LOC100361585	34
LOC100362059	34
LOC497978	34
LOC681091	34
LOC690068	34
LOC691468	34
Loxl1	34
Maged2	34
Mettl4	34
Mllt3	34
Mmp2	34
Mocs3	34
Msx1	34
Myh7b	34
Ng35	34
Ogfod2	34
Paqr3	34
Pid1	34
Ppargc1a	34
Ptpn18	34
Qsox1	34
RGD1307704	34
RGD1310951	34
RGD1564811	34
Rfesd	34
Tspyl1	34
Txndc16	34
Zbtb26	34
Zbtb5	34
Zfp111	34
Zfyve19	34
Ankrd27	35
Casp6	35
Ccdc44	35
Chchd8	35
Enox2	35
Fmc1	35
Gata6	35
Gnaz	35
Gprin2	35
Hist3h2a	35
LOC100359601	35
Lsm6	35
Malt1	35
Msra	35
Nagpa	35
Napepld	35
Npal3	35
Pacrgl	35
Pcsk4	35
RGD1307439	35
RGD1562091	35
Rab30	35
Rnft2	35
Tex9	35
Tst	35
Vgf	35
Zfand2a	35
Zfp316	35
Znf213	35
Znf770	35
Birc3	36
C8g	36
Cspg4	36
Ctu1	36
Dpf3	36
F8a1	36
Fam175a	36
Geft	36
Ggps1	36
Kif24	36
Klhl8	36
LOC100361818	36
LOC362665	36
LOC500712	36
LOC680426	36
LOC681367	36
LOC683504	36
LOC685114	36
LOC690772	36
LOC691921	36
Lztfl1	36
Muc15	36
Ngdn	36
Pde4c	36
Phospho2	36
Piga	36
Plaur	36
Plekhg1	36
Ppm1e	36
RGD1305537	36
RGD1309138	36
RGD1311265	36
Ripk2	36
Rnf32	36
Rwdd1	36
Scand1	36
Serpinb11	36
Shroom1	36
Slc25a26	36
Srr	36
Tmcc2	36
Trim45	36
Ythdc2	36
Zfp202	36
Abcc10	37
Ap1s2	37
Ccdc134	37
Cd74	37
Cd79b	37
Chrnb4	37
Dnajb9	37
Dpm3	37
Espn	37
Foxp1	37
Galnt4	37
Gmfg	37
Gramd2	37
Hdac8	37
Il23a	37
Klra2	37
Kpna5	37
LOC100360845	37
LOC100361421	37
LOC100361788	37
LOC367880	37
LOC685694	37
LOC691750	37
Map3k6	37
Pdgfb	37
RGD1308165	37
RGD1308461	37
RGD1309148	37
RGD1310376	37
RGD1562590	37
Rasl10a	37
Rpusd3	37
Sfmbt2	37
St3gal4	37
Syngap1	37
Tmem160	37
Tmem205	37
Tmem80	37
Ugt1a2	37
Wdr60	37
Zfp653	37
Zfp84	37
Braf	38
Cbr4	38
Dnajc24	38
Klhl36	38
LOC100363268	38
LOC296300	38
Mdfic	38
Mip	38
Mmaa	38
Mmp3	38
Nsbp1	38
Nudt19	38
Pdzd4	38
Pfkfb1	38
Ppic	38
RGD1560436	38
RGD1561238	38
RGD1562135	38
RGD1563278	38
Spry4	38
Svil	38
Syt3	38
Trerf1	38
Ubxd6	38
Unc13d	38
Acyp1	39
Adcy3	39
Arhgef19	39
Asb7	39
Ccdc23	39
Dck	39
Dnajc17	39
Fam164a	39
Fkbpl	39
Gpr160	39
Hdhd3	39
Ift74	39
Il15	39
LOC100361440	39
LOC691280	39
Manea	39
Nek4	39
Oasl2	39
RGD1560470	39
RGD1561852	39
RGD1563482	39
Rapgefl1	39
Sema3b	39
Serac1	39
Slc25a45	39
Ttc33	39
Vsnl1	39
Zfp57	39
Abhd1	40
Acvr2b	40
Aqp3	40
Armc6	40
Btd	40
Ccdc39	40
Ccdc62	40
Fcgr2a	40
Itgb3bp	40
LOC100360087	40
LOC100360491	40
LOC100360647	40
LOC688631	40
LOC691960	40
Med31	40
Naaladl2	40
Oas1i	40
Pcgf1	40
RGD1304644	40
RGD1305457	40
RGD1308031	40
RGD1560557	40
RGD1563891	40
RGD1565210	40
RGD1565222	40
RGD1565247	40
Rbks	40
Six5	40
Smpd2	40
Upf2	40
Vamp1	40
Acvr1	41
Ank1	41
Bnc2	41
Ccdc45	41
Dqx1	41
Dusp18	41
Fam126b	41
Fgd4	41
Gpatc2	41
Hexim2	41
Hist1h2bb	41
Ifih1	41
LOC100359522	41
LOC100359731	41
LOC100361089	41
LOC298018	41
LOC310958	41
MGC94199	41
Man1c1	41
Mfsd8	41
Naaa	41
Pih1d2	41
Plk5	41
Polr1e	41
Ptbp2	41
RGD1303066	41
RGD1304827	41
RGD1306507	41
RGD1559884	41
RGD1564209	41
RGD1564666	41
RGD1565432	41
RGD1566239	41
RGD620382	41
Rps6ka5	41
Sars2	41
Ss18l1	41
Tbc1d19	41
Uprt	41
Wnk4	41
Zfp472	41
Zfp862	41
Dcun1d2	42
Fut11	42
Gtf2ird2	42
Gtlf3b	42
Haus2	42
Hint3	42
LOC100359945	42
LOC500877	42
LOC501194	42
Lhfpl2	42
Lppr2	42
Mosc2	42
Mpg	42
Pdxp	42
Pigh	42
Ppfia3	42
RGD1308722	42
RGD1562018	42
RGD1565289	42
Rad52	42
Rilpl2	42
Slc6a14	42
Sntb2	42
Srgap1	42
Tmprss11b	42
rCG_44068	42
Asah2	43
Atp8b3	43
Btbd2	43
Ccdc112	43
Chrm3	43
Coq10a	43
Csnk1g1	43
Dexi	43
Ell3	43
Exoc6	43
Extl1	43
Fdxr	43
Glmn	43
Inpp4b	43
Isg20	43
LOC100359595	43
LOC100361162	43
LOC100362419	43
LOC680122	43
LOC688968	43
LOC689288	43
LOC689656	43
Loh12cr1	43
Mect1	43
Mmd	43
Mrps28	43
Mtr	43
Nfkbil1	43
Nlrx1	43
Pigl	43
RGD1306284	43
RGD1306576	43
RGD1311847	43
Rufy2	43
Spata7	43
Tmem141	43
Zfp169	43
Adi1	44
Atp11c	44
Ciita	44
Cln3	44
Cntf	44
Crocc	44
Fas	44
Foxo1	44
Fundc2	44
Fxc1	44
G7c	44
Gen1	44
Hist2h4	44
Hspb6	44
LOC100359569	44
Lass6	44
Mxd3	44
Nbeal1	44
Nenf	44
Pex11a	44
Phlpb	44
Plag1	44
RGD1306565	44
RGD1306746	44
Rab11fip4	44
Rnf208	44
Sels	44
Smpdl3b	44
Spsb2	44
Ttc12	44
Vax2	44
Wdr76	44
Zc4h2	44
Zcchc7	44
Znf689	44
rCG_25055	44
Afap1l2	45
Alg1	45
Apol9a	45
Bccip	45
Blzf1	45
Cep135	45
Dpy19l4	45
Exosc3	45
Fancg	45
Fkrp	45
Hsd17b7	45
Kctd19	45
Klhl17	45
LOC100361660	45
LOC679994	45
Lin52	45
Ndufaf2	45
Pmepa1	45
Ppargc1b	45
RGD1306001	45
RGD1306227	45
RGD1306880	45
RGD1308065	45
RGD1561817	45
RGD1563945	45
RGD1564257	45
Rab20	45
Spred3	45
Tank	45
Tctex1d2	45
Them2	45
Zbtb8a	45
Abtb1	46
Apool	46
Ccdc126	46
Entpd7	46
Ficd	46
Gja4	46
Glt8d1	46
Immp1l	46
Inpp5j	46
KIFC2	46
Klhl21	46
Klrg2	46
LOC100360585	46
LOC100362027	46
LOC100362909	46
LOC100363385	46
LOC497940	46
LOC681162	46
Mansc1	46
Mdp-1	46
Mecr	46
Mutyh	46
Nkpd1	46
Nrarp	46
Nudt12	46
Orai2	46
Pdcd2l	46
Polr3gl	46
Ptn	46
RGD1561200	46
RGD1562114	46
RGD1564984	46
Rpp38	46
Sh3yl1	46
Shf	46
Slc25a40	46
Spred1	46
Taf7	46
Tbx19	46
Zcwpw1	46
Zfp853	46
Alkbh4	47
Atp10d	47
Atxn7l1	47
Ccdc90a	47
Cno	47
Cyp2u1	47
Dci	47
Fdxacb1	47
Gls2	47
Hspb2	47
Kctd1	47
LOC100360358	47
LOC500420	47
LOC679817	47
LOC683722	47
MGC116121	47
Ptchd2	47
RGD1562622	47
RGD1565411	47
Rrp7a	47
Stard5	47
Thap1	47
Them4	47
Tmem194b	47
Arhgef4	48
Btc	48
Coq3	48
Fa2h	48
Fxyd6	48
Igtp	48
Insig2	48
Klf4	48
LOC100361606	48
LOC100363487	48
LOC311026	48
LOC497934	48
LOC690538	48
MGC125002	48
Nin	48
Pald	48
Pdzk1	48
Phf13	48
Qpctl	48
RGD1305158	48
RGD1309930	48
RGD1310656	48
RGD1560565	48
RGD1560620	48
RGD1562012	48
RGD1563601	48
RT1-DMa	48
Rars2	48
Scrn2	48
Slc38a6	48
Tmem216	48
Wdr8	48
Atg4c	49
Cep290	49
Csf3	49
Efcab7	49
Fam55c	49
Fbxo4	49
Glipr1	49
Il28ra	49
LOC100360616	49
LOC100360772	49
LOC494499	49
LOC690617	49
LOC691170	49
Lfng	49
MGC95208	49
Mrpl1	49
Nhs	49
Nudt7	49
Pdxk	49
Pgm2l1	49
Phf19	49
RGD1307325	49
RGD1308907	49
RGD1565787	49
RGD1565983	49
Rasal2	49
Rfxank	49
Rnpc3	49
Scfd2	49
Sclt1	49
Slc12a6	49
Slc18a2	49
Slc4a1ap	49
Tpk1	49
Zfp324	49
Zrsr2	49
Ccdc84	50
Cd14	50
Dffb	50
Diaph2	50
Dnajb14	50
Faim2	50
Fam64a	50
Fzd2	50
Gin1	50
Gm672	50
Gpr146	50
Grhl1	50
Hemk1	50
LOC100125365	50
LOC100362008	50
LOC686506	50
LOC688966	50
Lsm10	50
Map3k14	50
Mysm1	50
Nrm	50
Parvb	50
Pex10	50
Plekha7	50
Qtrtd1	50
RGD1560017	50
RGD1561241	50
Ralgps2	50
Rbmx	50
Slc10a3	50
Slc41a1	50
St3gal3	50
Sv2a	50
Trim39	50
Tspan18	50
Zfat	50
Abhd3	51
Aox3l1	51
Coq4	51
Fam122b	51
Fam84a	51
Fkbp11	51
Gmpr2	51
Klf9	51
LOC100362725	51
Mmp11	51
Mnd1	51
Mrps27	51
Mtmr1	51
Ngly1	51
Nme7	51
Padi1	51
RGD1306783	51
RGD1359108	51
RGD1560493	51
RGD1563355	51
RGD1564463	51
Rdh13	51
Scnm1	51
Slc36a1	51
Slc43a2	51
Snapc4	51
Sult2b1	51
Tlcd1	51
Trmt12	51
Ttbk2	51
Urm1	51
Usp45	51
Zfp1	51
Anks3	52
Arsb	52
Atpbd4	52
Bace1	52
Btbd14a	52
Cand2	52
Ctns	52
Dhrs11	52
Elavl2	52
Fuca2	52
Fut1	52
Gabpb2	52
Gnptg	52
Gtpbp3	52
Hlcs	52
Ikbkg	52
Irf7	52
Khk	52
LOC100360280	52
LOC366300	52
LOC500251	52
LOC690303	52
Mthfd2l	52
Pex12	52
Pir	52
Procr	52
RGD1308117	52
RGD1309374	52
RGD1310794	52
RGD1311564	52
RGD1559909	52
RGD1564300	52
RGD1565551	52
Sdpr	52
Slc25a15	52
Slc35e2	52
Spry1	52
Stx1a	52
Syngr1	52
Wdr19	52
Zbtb9	52
Arl5b	53
Atxn1	53
Ccrk	53
Cdon	53
Dnase1l1	53
Fbxl12	53
Fbxo23	53
Inpp5k	53
Isoc2b	53
Jmjd4	53
Kti12	53
LOC100361570	53
LOC100362342	53
LOC298138	53
LOC498029	53
LOC680133	53
LOC691093	53
Lhpp	53
Lrrc28	53
Oma1	53
Pknox1	53
Pla2g12a	53
RGD1309453	53
RGD735140	53
Rab8b	53
Scn4a	53
Stxbp4	53
Tmem126b	53
Tnfrsf1b	53
Wdr13	53
Xrcc4	53
Zfp161	53
Zfp418	53
Akr7a2	54
Anubl1	54
B3galnt2	54
Bcl2l14	54
Dnaja4	54
Dnajb4	54
Elk1	54
Fam83b	54
Gdpd5	54
LOC100360150	54
LOC684993	54
Nfkbib	54
Osgep	54
Pik3r1	54
Pomt2	54
Ppfibp2	54
Ptger1	54
RGD1565975	54
Slc25a37	54
Tbce	54
Ube2cbp	54
Wdr31	54
Adck4	55
Brwd3	55
Cby1	55
Clp1	55
Cry2	55
Dlg3	55
Fbxl8	55
LOC100361234	55
LOC100362678	55
LOC502125	55
LOC680121	55
LOC690000	55
Lmln	55
Maml3	55
Med11	55
Pafah1b3	55
Phospho1	55
Pus7l	55
RGD1304610	55
RGD1566266	55
Rnaseh1	55
Smyd4	55
Stx17	55
Tfdp2	55
Wwox	55
Zdhhc20	55
Aasdh	56
Aldh5a1	56
Ap4e1	56
Arf4l	56
Atp10b	56
Bola1	56
Ccnj	56
Guf1	56
Ier5l	56
Josd2	56
Kctd7	56
LOC680262	56
LOC685619	56
Lass3	56
Lima1	56
Lins1	56
Mudeng	56
Ppp3cc	56
RGD1305222	56
RGD1309079	56
RGD1309605	56
RGD1309676	56
RGD1309926	56
RGD1310271	56
Rab27a	56
Rab3gap2	56
Rad51l3	56
Rnd2	56
Samd8	56
Sept6	56
Smpd3	56
Taok3	56
Tmem177	56
Tmem18	56
Zfp90	56
Zufsp	56
Ceacam1	57
Cox11	57
Dtwd2	57
Fam3a	57
LOC100362311	57
LOC100362950	57
LOC500974	57
LOC691988	57
Lysmd1	57
Mat1a	57
Mis12	57
Mx2	57
Phka2	57
Prickle3	57
RGD1304728	57
RGD1309410	57
RGD1310127	57
Slc29a3	57
Snx16	57
Socs4	57
Tmem175	57
Wdr35l	57
Znf516	57
Acot3	58
Aplf	58
Clic3	58
Cnnm2	58
Crcp	58
Dok7	58
Fam102b	58
Foxn3	58
Hsd17b3	58
Ikzf5	58
Ino80d	58
Jrkl	58
LOC500893	58
Mitd1	58
Mrp63	58
Neu1	58
RGD1304884	58
RGD1308026	58
RGD1311249	58
RGD1564804	58
RGD1564952	58
Shq1	58
Slc36a4	58
Snapc1	58
Stx2	58
Tspyl2	58
Zbtb6	58
Amacr	59
Ccdc127	59
Cdadc1	59
Det1	59
H2afj	59
LOC100360815	59
LOC100362209	59
[truncated: 8,080 more rows]
