# Supplementary material for: FOXE1-Dependent Regulation of Macrophage Chemotaxis by Thyroid Cells In Vitro and In Vivo
Source: Int J Mol Sci. 2021 Jul 17;22(14):7666. doi: 10.3390/ijms22147666 (PMC8307198; doi:10.3390/ijms22147666)
Supplement: Supplementary file 1 [file ijms-22-07666-s001.zip › Database_genes_expressed_in_CF55_and_FTR_raw_RC_cutoff_10/htseq_count_FTR_2_RC10.xlsx]

## Sheet: Sheet1
Gene_name	ReadCount
Abcg3	10
Adcy5	10
Adhfe1	10
Amac1	10
Atp7b	10
Casp1	10
Cenpq	10
Cxcr5	10
Derl3	10
Doc2a	10
Eid3	10
Gabrp	10
Ggct	10
Gltscr1	10
Gramd1c	10
Hic2	10
Hist1h2ao	10
Hist1h4m	10
Klhdc1	10
LOC100302465	10
LOC100359829	10
LOC100360843	10
LOC100360867	10
LOC100361475	10
LOC100363398	10
LOC100363502	10
LOC367994	10
LOC499120	10
LOC679930	10
LOC680714	10
LOC690274	10
Letm2	10
Lrrc2	10
Lrrc27	10
MGC93861	10
Morn2	10
Neil3	10
Nudt15	10
RGD1306500	10
RGD1306603	10
RGD1310212	10
RGD1559513	10
RGD1561590	10
RGD1562760	10
RGD1563652	10
RGD1564626	10
RGD1565025	10
Rassf2	10
Rdh14	10
S100a3	10
Sdr42e1	10
Shprh	10
Slc30a3	10
Snai3	10
Spata20	10
Sptbn5	10
Tac4	10
Taf1a	10
Tmem170b	10
Tmie	10
Tnfsf15	10
Tomt	10
Ttf2	10
Zfp438	10
Alpk1	11
Ankrd24	11
Apobec2	11
Apol3	11
Atg16l2	11
Aurkc	11
Bcl2l11	11
Calr3	11
Ccdc111	11
Cfp	11
Cidea	11
Cklf	11
Col3a1	11
Crem	11
Dhdh	11
Dhrs4	11
Efha2	11
Fut4	11
Gpr177	11
Gprin1	11
Hist2h3c2	11
Hoxb3	11
Hr	11
Ifit1lb	11
Il18bp	11
LOC100360267	11
LOC100360434	11
LOC100360846	11
LOC100362113	11
LOC100362140	11
LOC100363462	11
LOC502201	11
LOC679565	11
LOC685269	11
LOC685520	11
LOC688905	11
Micalcl	11
Nat14	11
Ncrna00117	11
Nfkbid	11
Pdzd7	11
Pnldc1	11
Ppp1r3d	11
Purg	11
Pxmp2	11
Pygo1	11
Pzp	11
RGD1304931	11
RGD1304978	11
RGD1307071	11
RGD1561117	11
RGD1561381	11
RGD1561676	11
RGD1562550	11
RGD1562658	11
RGD1565374	11
RGD1565495	11
Robo1	11
Sc65	11
Sp9	11
Spats1	11
Srcrb4d	11
Star	11
Sult1c2	11
Tmem140	11
Tmod1	11
Trpm1	11
Tsga10	11
Uhrf2	11
Umodl1	11
Xkr5	11
Zdhhc24	11
Acpl2	12
Angptl4	12
Aoc3	12
Bcl3	12
Catsper4	12
Ccdc106	12
Cdh23	12
Cela1	12
Cgref1	12
Cnr2	12
Dlgap1	12
Dmrt1	12
Doc2g	12
Egr1	12
Fam151b	12
Fbxo31	12
Fgf22	12
Gas8	12
Glb1l3	12
Hist1h2bl	12
Hpd	12
Ido2	12
Il17rb	12
Il9r	12
Ip6k3	12
Irgm	12
Kiss1	12
LOC100359662	12
LOC100362339	12
LOC100363175	12
LOC304239	12
LOC494529	12
LOC497959	12
LOC679539	12
LOC685085	12
LOC689039	12
LOC691920	12
Nubpl	12
Pcyt1b	12
Plch1	12
Pold4	12
Prdm1	12
RGD1309730	12
RGD1310942	12
RGD1561507	12
RGD1563065	12
RGD1563307	12
RGD1563812	12
RGD1563941	12
RGD1565361	12
RGD1565367	12
RGD1565661	12
Rem2	12
Sept1	12
Sh3bgr	12
Slc25a27	12
Smarcd3	12
Smtnl2	12
Spock2	12
Tlcd2	12
Tmem151a	12
Trim29	12
Tspan2	12
Uap1l2	12
Zbtb37	12
Zdhhc1	12
Zfp51	12
Zfp786	12
Zfp94	12
Zmynd17	12
Abca4	13
Adamdec1	13
Car3	13
Cby3	13
Cyhr1	13
Dcbld1	13
Ecm1	13
Fbxo15	13
Flvcr2	13
Gjb1	13
Hsd11b2	13
Il18r1	13
Il1b	13
Klf1	13
Klf13	13
LOC100359664	13
LOC100360320	13
LOC100360333	13
LOC100360419	13
LOC100360777	13
LOC100360847	13
LOC100361845	13
LOC100361856	13
LOC100362518	13
LOC100362940	13
LOC100363266	13
LOC690155	13
Lingo4	13
Lpxn	13
Nat2	13
Necab3	13
Nkain4	13
Nol3	13
Nsd1	13
Nt5c1a	13
Pex7	13
Prkar1b	13
RGD1307621	13
RGD1310788	13
RGD1559493	13
RGD1559971	13
RGD1560046	13
RGD1560341	13
RGD1561796	13
RGD1565371	13
RGD1566386	13
Rbak	13
Rnf217	13
Rwdd2a	13
Satb2	13
Serf1	13
Slc25a14	13
Slc46a3	13
Sox7	13
Spata2L	13
Tfpi	13
Trim7	13
Trp53rk	13
Vdr	13
Zc3hav1l	13
Zcchc10	13
Zfp3	13
rCG_61839	13
Adcy7	14
Ak1	14
Arhgap4	14
Aste1	14
Ccdc110	14
Cela2a	14
Ckb	14
Crb2	14
Deadc1	14
Dnmt3b	14
Egf	14
Gipr	14
Hck	14
Il22ra2	14
Jmjd8	14
Kazald1	14
Klhdc7a	14
LOC100360503	14
LOC100360811	14
LOC100360977	14
LOC100362366	14
LOC100362453	14
LOC100362691	14
LOC100362814	14
LOC365839	14
LOC679885	14
LOC679894	14
LOC680874	14
LOC686120	14
Lipc	14
Lipt1	14
Lrrc24	14
Lrrc46	14
Lysmd3	14
Mtp18	14
Pcbp3	14
Pcdhb16	14
Pitpnc1	14
Pkd1l1	14
Prkd3	14
RGD1305254	14
RGD1559848	14
RGD1560812	14
RGD1562717	14
RGD1563239	14
RGD1563937	14
RGD1565469	14
Rinl	14
Spns3	14
Tbxa2r	14
Tgfb3	14
Tmem126a	14
Ttc25	14
Ttll13	14
Unc5a	14
Wdsub1	14
Zfp455	14
Atp6v1e2	15
Birc7	15
Cabc1	15
Cachd1	15
Car9	15
Ccdc76	15
Cited1	15
Dclre1c	15
Fam105a	15
Fam186b	15
Fam82b	15
Hcn3	15
Hdac11	15
Hectd2	15
LOC100125368	15
LOC100360447	15
LOC100363171	15
LOC498276	15
LOC498453	15
LOC680692	15
LOC685487	15
LOC691708	15
Lypd2	15
Mamdc4	15
Mblac2	15
Megf11	15
Mlf1	15
Pear1	15
Pi16	15
Prss16	15
RGD1304624	15
RGD1308234	15
RGD1309779	15
RGD1311344	15
RGD1561416	15
RGD1562716	15
RGD1563163	15
RGD1563220	15
RGD1564450	15
RGD1564859	15
Ribc1	15
Selm	15
Shpk	15
Slc23a3	15
Slc35d2	15
Slc4a3	15
Smox	15
Veph1	15
Zfp398	15
Znf580	15
Znf597	15
Adam1a	16
Aldh1a7	16
Bloc1s3	16
C1rl	16
Cdr2l	16
Chrnd	16
Cmbl	16
Cmc1	16
Cyth4	16
Dao	16
E2f3	16
Espnl	16
Fer1l5	16
Fuz	16
Gsta3	16
Gulp1	16
Hist1h2bc	16
LOC100361593	16
LOC100362110	16
LOC365723	16
LOC680643	16
LOC680678	16
LOC690559	16
MGC95152	16
Mitf	16
Myom1	16
Nradd	16
Osgepl1	16
Prkcg	16
RGD1305807	16
RGD1559917	16
RGD1561004	16
RGD1564019	16
Rabl2b	16
Rad51l1	16
Rad9b	16
Rcn3	16
Sdcbp2	16
Sft2d3	16
Sfxn2	16
Sgtb	16
Slc22a20	16
Slco3a1	16
Syt7	16
Tmem150	16
Ube2l6	16
Usp29	16
Abhd14a	17
Akr1c13	17
Aldh3a1	17
Amigo3	17
Arhgap26	17
Artn	17
Bbs12	17
Cntnap1	17
Ddah2	17
Fggy	17
Frs3	17
Gtpbp8	17
Ifi204	17
Ikzf2	17
Katnal1	17
LOC100360855	17
LOC100361710	17
LOC100361863	17
LOC100362673	17
LOC298442	17
LOC498685	17
LOC500584	17
LOC683008	17
LOC685574	17
LOC689826	17
LOC689986	17
Mslnl	17
Mybpc2	17
Myh11	17
Paqr7	17
RGD1304563	17
RGD1305157	17
RGD1305211	17
RGD1310727	17
Scand3	17
Tcp11l2	17
Timd2	17
Tmem67	17
Tp73	17
Ubxn2b	17
Zc3h6	17
Znf839	17
Arl10	18
Atl1	18
B3galt6	18
Cldn15	18
Cpeb3	18
Dbndd1	18
Dennd2c	18
Duox2	18
Fam176a	18
Frmpd1	18
Grk4	18
Klrc1	18
LOC100361791	18
LOC100362022	18
LOC100362119	18
LOC100362783	18
LOC360231	18
LOC500124	18
Lgals3bp	18
Lin28b	18
Lipg	18
Mettl8	18
Mxd1	18
Ovca2	18
Pcdh24	18
Pter	18
RGD1308782	18
RGD1561270	18
RGD1563120	18
RGD1563701	18
RGD1564344	18
RGD1566314	18
Rbm41	18
Rnf151	18
Rom1	18
Sema5a	18
Sh3tc2	18
Spag4	18
Styxl1	18
Trpm5	18
Txnrd3	18
Wdr27	18
Yod1	18
Cacna2d4	19
Cxcl3	19
Dnah8	19
Dpep3	19
Dpf1	19
Dusp19	19
Enpp3	19
Fam164c	19
G4	19
Gamt	19
Gpr182	19
Ints6	19
Kcng4	19
Kctd6	19
LOC100360437	19
LOC100360453	19
LOC100360604	19
LOC100360679	19
LOC100360956	19
LOC100361147	19
LOC100361841	19
LOC100361974	19
LOC100362751	19
LOC100362980	19
LOC100363158	19
LOC100363520	19
LOC361963	19
LOC682571	19
Lgr5	19
Ltbp2	19
Mmp28	19
Nek3	19
Nfia	19
Numbl	19
Odz4	19
P2rx3	19
Plp1	19
Prss36	19
Rab9b	19
Sfxn1	19
Slc7a7	19
Tlr6	19
Tmem82	19
Ttn	19
Usp2	19
Zbtb3	19
Zbtb8b	19
Znf629	19
Ankrd42	20
Aven	20
Bmyc	20
Camk2b	20
Comtd1	20
Cyp24a1	20
Ephx1	20
Fam25a	20
Fam69b	20
Fbln1	20
Fkbp14	20
Glb1l	20
Hopx	20
Hspa12b	20
Hyal3	20
LOC100359916	20
LOC100361823	20
LOC100362083	20
LOC100362201	20
LOC100362479	20
LOC100363038	20
LOC311352	20
LOC690217	20
LOC691873	20
Magix	20
Mta3	20
Nr1i3	20
Osr2	20
Pigb	20
Plekhb1	20
Polr3k	20
Ppara	20
Qsox1	20
RGD1308147	20
RGD1310324	20
RGD1560398	20
RGD1562665	20
RGD1562905	20
RGD1565059	20
RT1-Da	20
Rccd1	20
Rgs14	20
Snx32	20
Sox12	20
Tert	20
Tmem191c	20
Trim13	20
Trpv6	20
Ubxn11	20
Usp18	20
Wdr5b	20
Zdhhc23	20
Zmym1	20
B9d2	21
Bbs5	21
Ccdc11	21
Ccdc28a	21
Ctrl	21
Dapp1	21
Endog	21
Fah	21
Fam125b	21
Fam83e	21
Fbln5	21
Fcho1	21
Gldc	21
Hmha1	21
Il22ra1	21
LOC100359478	21
LOC100360507	21
LOC100361037	21
LOC100361104	21
LOC100361122	21
LOC296197	21
LOC493574	21
LOC685009	21
LOC685925	21
Mapk11	21
Pex11g	21
Pmf31	21
RGD1306939	21
RGD1563680	21
RGD1565545	21
RT1-CE10	21
Rbj	21
Ripk2	21
Slc25a4	21
Suhw3	21
Tigd3	21
Tmprss9	21
Znf184	21
Abcg4	22
Adam28	22
Chst14	22
Ctf1	22
Fam176b	22
Fam72a	22
Gpld1	22
Grasp	22
Haghl	22
Hccs	22
Kbtbd8	22
LOC100359912	22
LOC100360596	22
LOC100361029	22
LOC100361291	22
LOC100361836	22
LOC100362226	22
LOC302680	22
LOC680254	22
LOC680290	22
LOC680558	22
LOC690806	22
Leng1	22
Lipe	22
Lrp4	22
Pard6a	22
RGD1309085	22
RGD1560277	22
RGD1562948	22
RGD1563979	22
Ranbp17	22
Rnf183	22
Rnf43	22
Spata9	22
Sptb	22
Susd1	22
Tmem144	22
Tmem70	22
Tmem81	22
Uros	22
Wdr25	22
Znf691	22
Apold1	23
Boc	23
Carf	23
Cetn4	23
Chpt1	23
Cplx2	23
Cpne5	23
Eif2ak4	23
Flrt3	23
LOC100360975	23
LOC100361182	23
LOC100361727	23
LOC297756	23
LOC499330	23
LOC499602	23
LOC679580	23
LOC679769	23
LOC680491	23
LOC689130	23
LOC691113	23
Lsm6	23
Masp2	23
Mex3b	23
Npl2	23
Nr4a3	23
Pdgfra	23
Pelo	23
Phf21b	23
Pink1	23
Polg2	23
Ppil5	23
RGD1308626	23
RGD1560471	23
RGD1562552	23
RGD1565192	23
RGD1565728	23
Rfesd	23
Senp8	23
Socs3	23
Syce2	23
Tmem25	23
Zfp192	23
Zfp568	23
Atf7ip2	24
Cables1	24
Dlx4	24
Dtwd1	24
Fbxl18	24
Galr2	24
H1fx	24
Hist1h4b	24
Homez	24
Irx5	24
LOC100359837	24
LOC100362170	24
LOC100362347	24
LOC100362684	24
LOC500668	24
LOC679983	24
Lif	24
Lix1l	24
Lyrm1	24
Map1a	24
Mettl5	24
Nhej1	24
Npepo	24
Nr6a1	24
Phf7	24
Pid1	24
RGD1305420	24
RGD1306091	24
RGD1311186	24
RGD1560691	24
RGD1562690	24
Rab2b	24
Rbm43	24
S100a13	24
Sult1b1	24
Tmem38b	24
Tmem53	24
Zfp426	24
Zmat5	24
Ankrd44	25
B3gnt7	25
Bin2	25
Cacna1g	25
Cobll1	25
Dnah1	25
Emx2	25
Ero1lb	25
Il6ra	25
Kif24	25
Klhl15	25
LOC100359722	25
LOC687796	25
Meis3	25
Mettl4	25
Mns1	25
Myom3	25
Osgin2	25
Pde4d	25
Pla2g4d	25
Pou6f1	25
Prss35	25
RGD1307439	25
RGD1560020_predicted	25
RGD1561609	25
RGD1563091	25
RT1-T24-4	25
Reps2	25
St7l	25
Tmem143	25
Tnr	25
Tpm2	25
Trib1	25
Ube2o	25
Ugt1a6	25
Ulk3	25
Usp11	25
Wfikkn1	25
Wtip	25
Zbtb34	25
Adat3	26
Car14	26
Ccdc17	26
Cldn19	26
Cyba	26
Dnajc28	26
Hist2h2aa3	26
Ipcef1	26
Itpripl1	26
Klhdc9	26
LOC100359619	26
LOC100360508	26
LOC100362709	26
LOC500625	26
LOC500705	26
LOC690525	26
LOC691849	26
Lrtm2	26
Mog	26
Pou2f2	26
Ptpre	26
RGD1566036	26
Rab19	26
Rmnd1	26
Rnase4	26
Setmar	26
Slc28a2	26
Smyd3	26
Tmem80	26
Znf771	26
Zscan12	26
Zswim5	26
Cd28	27
Cyp4f17	27
Dpm3	27
Fzd5	27
Gabpb1l	27
Geft	27
Ggps1	27
Gna14	27
Gsta4	27
Kctd11	27
LOC100359421	27
LOC100360957	27
LOC100362470	27
LOC100362830	27
LOC685578	27
Lman2l	27
Nnat	27
Pde4c	27
Ppargc1a	27
Prkab2	27
RGD1310877	27
RGD1311267	27
RGD1561724	27
RGD1563235	27
RGD1565073	27
Slc2a3	27
Synpo	27
Syt11	27
Tnnc1	27
Tyw3	27
Zfp28	27
Arsk	28
Atg10	28
Bcdin3d	28
Ddc8	28
Gsta2	28
Invs	28
Kcnj14	28
LOC100362785	28
LOC100363379	28
LOC303823	28
LOC654482	28
LOC685849	28
LOC691221	28
Msra	28
Nkiras1	28
Pcgf3	28
Plau	28
RGD1307947	28
RGD1311265	28
RGD1562608	28
RGD1562747	28
Rab11fip2	28
Rbm4	28
Rhbdl3	28
Rnf186	28
Rp9	28
Serpini1	28
Slc2a5	28
Suox	28
Taf1b	28
Tmem121	28
Tmem38a	28
Trappc2	28
Zfp61	28
Zmynd10	28
Znf509	28
Znf770	28
Areg	29
Cyth1	29
Eif2c3	29
Fbxl4	29
Fgf9	29
Galns	29
Klf11	29
Kptn	29
LOC100360645	29
LOC100361252	29
LOC100361431	29
LOC100363074	29
LOC100363222	29
LOC684988	29
Lrrc8c	29
Oas1b	29
Plscr4	29
Poli	29
Pou2f1	29
Pqlc2	29
Prx	29
RGD1304737	29
RGD1311078	29
RGD1563325	29
RGD1565033	29
RGD1565927	29
Rnf32	29
Scrn3	29
Setd8-ps1	29
Slc25a26	29
Tlr2	29
Trpc1	29
Trpt1	29
Zfp748	29
Btbd4	30
Ccdc62	30
Cdkl2	30
Chdh	30
Cxcl2	30
Dnajc18	30
Duoxa1	30
Gchfr	30
Gsg1l	30
Il11ra1	30
Irak2	30
Kif26a	30
Kin	30
LOC100360620	30
LOC100360845	30
LOC100362874	30
LOC100362999	30
LOC680182	30
LOC684441	30
LOC685977	30
N6amt2	30
Phf1	30
RGD1309501	30
RGD1564719	30
Sh3bp1	30
Upf2	30
Aspg	31
C8g	31
Chml	31
Dmrta2	31
Efna3	31
Fam174a	31
Fam175a	31
Fam86a	31
Fgd4	31
Fmc1	31
Ggt6	31
Gpatch3	31
Hspb11	31
Ift88	31
Khk	31
LOC100361247	31
LOC100361421	31
LOC100361556	31
LOC100361585	31
LOC100362059	31
LOC100363182	31
LOC100363250	31
LOC298795	31
LOC680241	31
LOC680426	31
LOC688452	31
LOC688754	31
MGC108974	31
Nmi	31
Nrbp2	31
Oasl2	31
Pex11a	31
Pigh	31
Pik3ip1	31
Pxmp4	31
RGD1306304	31
RGD1308461	31
RGD1309138	31
RGD1309804	31
RGD1309808	31
RGD1310185	31
RGD1310257	31
RGD1561157	31
RGD1561852	31
RGD1562607	31
Rtp3	31
Silv	31
Slc25a42	31
Sned1	31
Svil	31
Syt12	31
Tasp1	31
Tmem218	31
Vwa5b2	31
Ankrd39	32
Arl4c	32
Cubn	32
Dnah17	32
Esyt3	32
Foxp1	32
Gnb5	32
Gpt	32
LOC100360472	32
LOC100362895	32
LOC100363012	32
LOC100363268	32
LOC257650	32
LOC364707	32
LOC498826	32
LOC687983	32
LOC688019	32
LOC691170	32
LOC691468	32
Lck	32
Map3k10	32
Napepld	32
Nmnat3	32
Oxsm	32
P42pop	32
Pfkfb1	32
Plekhm3	32
RGD1560258	32
RGD1566107	32
Rassf6	32
Rbm12b	32
Rtn4r	32
Shroom1	32
Slc17a4	32
Slc26a11	32
Styk1	32
Trim46	32
Trim71	32
Usp49	32
Vangl1	32
Vkorc1	32
Vtcn1	32
Znf18	32
Accs	33
Asb1	33
Atxn7	33
Cdkal1	33
Ctu1	33
Eda2r	33
Ephx2	33
Gpr137	33
Gtlf3b	33
Harbi1	33
LOC100360057	33
LOC100362384	33
LOC681091	33
LOC690068	33
Lztfl1	33
Maged2	33
Mcee	33
Mxd4	33
Nek8	33
Nkpd1	33
Nudt19	33
Prkaa2	33
RGD1308165	33
RGD1310012	33
RT1-CE4	33
Snx29	33
Spata13	33
Spry4	33
Tirap	33
Vangl2	33
Zbtb25	33
rCG_20380	33
Arhgap20	34
Birc3	34
Bnc2	34
Ccdc15	34
Dnal1	34
Fbxl15	34
Fbxo25	34
Gpr157	34
Hivep3	34
Igtp	34
Itfg2	34
Kbtbd3	34
LOC310958	34
LOC687694	34
LOC689939	34
Map1d	34
Npal3	34
RGD1307368	34
RGD1562135	34
RGD1562342	34
RGD620382	34
RT1-CE1	34
Rage	34
Sirt4	34
Stard5	34
Stk19	34
Trdmt1	34
Zcchc4	34
Zfp111	34
Adm2	35
Brunol5	35
Clca5	35
Dck	35
Fam69a	35
Fbxl20	35
Il23a	35
Inpp5d	35
LOC100137086	35
LOC100362565	35
LOC100362909	35
LOC497978	35
LOC680257	35
LOC685114	35
Mex3a	35
Mtrf1l	35
Nagpa	35
Nlrp1	35
Npas2	35
Phospho2	35
Ppm1e	35
RGD1306880	35
RGD1565007	35
Rps6kl1	35
Rwdd1	35
Samd4a	35
Sord	35
Trappc6a	35
Trpc2	35
Tspyl1	35
Zfp57	35
Zfp709l1	35
Znf787	35
Dpf3	36
Emilin1	36
Gemin7	36
Jag1	36
Klhl17	36
LOC100359601	36
LOC100360337	36
LOC100360491	36
LOC100360580	36
LOC100360704	36
LOC100361208	36
LOC100361818	36
LOC679594	36
LOC691921	36
Mks1	36
Mocs3	36
Pdzk1	36
Piga	36
Prrg2	36
RGD1310376	36
RGD1560271	36
RGD1560854	36
Serpine1	36
Slc15a3	36
Snhg8	36
Stxbp4	36
Tesk2	36
Ttc39b	36
Vamp5	36
Depdc7	37
Gch1	37
Hdhd3	37
LOC100359922	37
LOC100361025	37
LOC100361089	37
LOC685208	37
LOC685431	37
LOC685694	37
LOC690502	37
LOC690772	37
Malt1	37
Mbd4	37
Mblac1	37
Nars2	37
Orai3	37
RGD1359508	37
RGD1561792	37
RGD1562622	37
RGD1564709	37
RGD1564811	37
Ramp2	37
Tbc1d19	37
Zbtb5	37
Zfp862	37
Ap1s2	38
Asb13	38
Dqx1	38
Fam113a	38
Glipr1	38
LOC100359731	38
LOC100359980	38
LOC100361162	38
LOC100362252	38
LOC497934	38
LOC685933	38
MGC125002	38
Mllt3	38
Mtmr15	38
Ogfod2	38
Pigw	38
Ppm1j	38
RGD1303066	38
RGD1304827	38
RGD1304879	38
RGD1309651	38
RGD1310159	38
RGD1310552	38
RGD1563970	38
Rapgefl1	38
Rbks	38
Rpusd3	38
Serpinb11	38
Slc16a7	38
St3gal4	38
Thg1l	38
Ttc33	38
Vof16	38
Wipi1	38
Zadh2	38
Zfp316	38
Amz1	39
Cpne2	39
Eno1-ps1	39
Extl2	39
Fam119a	39
Gpatc2	39
Gpr160	39
Gprin2	39
Haus2	39
Hint3	39
Irf9	39
Kit	39
LOC100362710	39
LOC298018	39
LOC691960	39
Lsm11	39
Muc15	39
Naaladl2	39
Plekho2	39
Polr1e	39
Ppfia3	39
Pstpip2	39
RGD1306284	39
RGD1564036	39
Rhbdl2	39
Ss18l1	39
Tarsl2	39
Trim45	39
Abhd3	40
Asah2	40
Ccdc112	40
Cdyl2	40
Cno	40
Ddt	40
Dusp18	40
F8a1	40
Galt	40
Gtpbp3	40
LOC100361081	40
LOC100361660	40
LOC100362121	40
LOC684996	40
LOC691750	40
Lcmt2	40
Msx1	40
Mycbpap	40
Nlrx1	40
Pacrgl	40
Paqr8	40
Pde5a	40
Prmt6	40
Ptpn18	40
RGD1306371	40
RGD1306576	40
RGD1310964	40
RGD1311564	40
RGD1560470	40
RGD1562399	40
RGD1563945	40
Six5	40
Slc16a13	40
Toe1	40
Trim36	40
Txndc16	40
Ubxn7	40
Vgf	40
Xylt1	40
Zfand2a	40
Apip	41
Casp6	41
Ccrn4l	41
Cntf	41
Dbp	41
Dnajc17	41
Dnajc24	41
Dus4l	41
Fundc2	41
Galnt4	41
Immp1l	41
Kctd19	41
Krt19	41
LOC100362985	41
LOC363060	41
Mip	41
Mmd	41
Mmp3	41
Nudt12	41
Pcgf1	41
Pdcd2l	41
Psen2	41
RGD1305014	41
RGD1306507	41
RGD1306520	41
RGD1564463	41
Rab30	41
Rfx3	41
Rpain	41
Slfnl1	41
Srr	41
Syt3	41
Uevld	41
Unc13d	41
Zcwpw1	41
Zfp772	41
Acyp1	42
Aox3l1	42
Arsb	42
Btd	42
Dtx4	42
Fam55c	42
Hexim2	42
LOC100361440	42
LOC100362069	42
LOC100362419	42
LOC296300	42
LOC688631	42
Lhx2	42
Mansc1	42
Maoa	42
Mosc2	42
Mtr	42
Myh7b	42
Mysm1	42
Nrarp	42
Pdzd4	42
Pusl1	42
RGD1560620	42
RGD1560880	42
RGD1561200	42
RGD1563278	42
RGD1565222	42
RGD1565983	42
RGD1566359	42
Sfmbt2	42
Smpdl3b	42
Tmem160	42
Tmem177	42
Aloxe3	43
Atp11c	43
Cdc42ep5	43
Csnk1g1	43
Dcun1d3	43
Dusp10	43
Exoc6	43
Fahd1	43
Fkbpl	43
Hoxb6	43
Itgb3bp	43
Itpr2	43
Jmjd4	43
LOC100360087	43
LOC100360781	43
LOC494499	43
LOC500712	43
Lca5	43
Lmbr1l	43
Lrrc56	43
Mfsd8	43
Ngdn	43
Pus7l	43
RGD1562161	43
RGD1565376	43
Spata7	43
Tp53inp1	43
Trim21	43
Znf524	43
Zrsr2	43
Ap4s1	44
Arhgef19	44
Ccdc45	44
Chrnb4	44
Csad	44
Fzd2	44
Kbtbd4	44
Klc3	44
Kpna5	44
LOC690538	44
LOC691280	44
MGC125086	44
Manea	44
Mmp11	44
Oas1i	44
Pih1d2	44
Plaur	44
RGD1306353	44
RGD1564300	44
RGD1564666	44
Runx2	44
Sgol2	44
Slc25a12	44
Slc6a14	44
Smpd2	44
Tex9	44
Tnip2	44
Trmt12	44
Abcc10	45
Acvr2b	45
Aqp3	45
Clp1	45
Cyp2u1	45
Dcp2	45
Efcab7	45
Hdac8	45
Ift74	45
Inpp5j	45
LOC100360772	45
LOC362665	45
LOC367880	45
LOC686506	45
Mettl10	45
Ndufaf2	45
Pla2g12a	45
Pmepa1	45
RGD1306001	45
RGD1306565	45
RGD1359290	45
Scand1	45
Slc4a1ap	45
St3gal3	45
Trerf1	45
Ubxd6	45
Vamp1	45
Vax2	45
Ythdc2	45
Zbtb6	45
Zbtb9	45
Zfp202	45
Apol9a	46
Atxn7l1	46
B3galnt2	46
Cnnm2	46
Dnajc12	46
Enox2	46
Gnaz	46
Grhl1	46
Igbp1	46
Kctd1	46
Klhl36	46
LOC100362027	46
LOC679994	46
LOC683504	46
Map3k6	46
Mdfic	46
Mect1	46
Nrm	46
Qpctl	46
RGD1561238	46
RGD1566099	46
Shf	46
Tctex1d2	46
Uprt	46
Vwde	46
Zbtb8a	46
Adcy3	47
Atp5s	47
Bace1	47
Blzf1	47
Ciita	47
Cpt1b	47
Dnaja4	47
Fas	47
Fut11	47
Gata6	47
Gin1	47
Gramd2	47
Hspb6	47
Irf8	47
Klhl28	47
Klhl8	47
Klra2	47
LOC100361188	47
LOC100361502	47
LOC100362554	47
LOC683722	47
Muc20	47
Pdk1	47
Phf11	47
Phlpb	47
Qtrt1	47
RGD1310951	47
RGD1562378	47
RGD1564209	47
Rnaseh1	47
Rnft2	47
Slc25a45	47
Slc41a1	47
Them4	47
Tmcc2	47
Tst	47
Wdr76	47
Zfp169	47
Alkbh4	48
Atp8b3	48
Ccdc142	48
Dcun1d2	48
Ddx3y	48
Emp3	48
Fam102b	48
G7c	48
Helq	48
Hist2h4	48
Insig2	48
Isg20	48
Jrkl	48
Klhl21	48
LOC100361333	48
LOC688968	48
Lgals8	48
Lmln	48
MGC94199	48
Mutyh	48
Ndrg4	48
Nucb2	48
Pgm2l1	48
RGD1308031	48
RGD1308065	48
RGD1309930	48
RGD1311362	48
RGD1560017	48
RGD1563482	48
Relt	48
Samd8	48
Supt5h	48
Taf7	48
Tmem216	48
Ube2cbp	48
Wdr19	48
Zc3h12c	48
Zc4h2	48
Znf688	48
Adi1	49
Ccdc126	49
Ccdc18	49
Chchd8	49
Fam126b	49
Fkbp11	49
Gen1	49
Glmn	49
LOC678704	49
LOC689656	49
Med31	49
Mett11d1	49
Mmp2	49
Nxt2	49
RGD1559884	49
RGD1562590	49
Rab11fip4	49
Sars2	49
Tmem205	49
Zbtb26	49
Ap3m2	50
Cbr4	50
Ccdc134	50
Ccdc23	50
Dnajb9	50
Eri3	50
Fcgr2a	50
Ino80b	50
Kti12	50
LOC100360616	50
LOC100360828	50
LOC100361788	50
LOC100362008	50
LOC100362725	50
LOC681367	50
Maml3	50
Mthfd2l	50
Mx2	50
Phf19	50
Plekhg1	50
Ptpdc1	50
RGD1309453	50
RGD1311612	50
RGD1560436	50
RGD1560565	50
RGD1562012	50
RGD1564257	50
RGD1565247	50
Rab43	50
Rhobtb1	50
Sels	50
Slc2a8	50
Tlcd1	50
Zfyve19	50
Acvr1	51
Atg4c	51
Btbd2	51
Ccdc84	51
Cd79b	51
Cox18	51
Ears2	51
Fbxo4	51
Foxo1	51
Fxc1	51
LOC100359595	51
LOC100359945	51
LOC500420	51
LOC691135	51
Lig4	51
Lysmd1	51
Man1c1	51
Mmaa	51
Mrps28	51
Nfkbil1	51
Pcsk4	51
Pex10	51
RGD1306783	51
RGD1309148	51
RGD1311188	51
RGD1560493	51
RGD1562018	51
RGD1565289	51
Rad52	51
Rasl10a	51
Scnm1	51
Scrn2	51
Slc25a40	51
Stx17	51
Sult2b1	51
Syngap1	51
Tmem126b	51
Ttc12	51
Wdr60	51
Wdr8	51
Wnk4	51
Abtb1	52
Det1	52
Dnajb14	52
Fam64a	52
Hist3h2a	52
Ikbkg	52
Klrg2	52
LOC298138	52
LOC311026	52
LOC500893	52
LOC680122	52
LOC689288	52
Lppr2	52
Oas1a	52
Parvb	52
Pik3r1	52
Pim1	52
Ppargc1b	52
Ppic	52
RGD1305537	52
RGD1307325	52
RGD1562091	52
Rasal2	52
Rrp7a	52
Slc25a15	52
Slc38a9	52
Snapc4	52
Spsb2	52
Vsnl1	52
Zfp157	52
Ankrd27	53
Cldn23	53
Gmfg	53
Gpr146	53
LOC100360358	53
LOC100360647	53
LOC100362311	53
LOC100363385	53
Loxl1	53
Mis12	53
Ngly1	53
Osgep	53
RGD1310270	53
RGD1563294	53
RGD1565432	53
Rps6ka5	53
Slc10a3	53
Sntb2	53
Trim24	53
Tspyl2	53
Zfp1	53
Zfp161	53
Zfp653	53
Zfp84	53
Zfyve21	53
Znhit3	53
rCG_34148	53
Adck4	54
Braf	54
Cadm4	54
Ccdc44	54
Ccdc90a	54
Ccrk	54
Cd74	54
Ctns	54
Dok7	54
Espn	54
Gja4	54
Hsd17b7	54
Hspb2	54
LOC100362209	54
Lass6	54
Lin52	54
Lrrc28	54
Med11	54
Mpg	54
Mtmr1	54
Mxd3	54
Ng35	54
Nsbp1	54
Pdgfb	54
Pigl	54
Ptbp2	54
RGD1308722	54
RGD1310127	54
RGD1562114	54
Rnf208	54
Sema3b	54
Syde2	54
Usp27x	54
Wwox	54
Alg1	55
Crocc	55
Cspg4	55
Ctage5	55
Dnajb4	55
Dusp12	55
Klhl12	55
LOC100361570	55
LOC100362414	55
LOC679817	55
Lrrc58	55
Mocos	55
Ogg1	55
Phf13	55
Plag1	55
RGD1307100	55
RGD1308695	55
RGD1562079	55
RGD1563863	55
RGD1563891	55
RGD1565210	55
RGD1566320	55
Rufy2	55
Slc12a6	55
Syngr1	55
Wdr31	55
Wdr35l	55
Zfat	55
Zfp110	55
Zfp418	55
rCG_25055	55
Akna	56
Amacr	56
Chst12	56
Cox11	56
Dguok	56
Diaph2	56
Exosc3	56
Fam164a	56
Fxyd6	56
Glt8d1	56
LOC100359569	56
LOC100360573	56
LOC100363487	56
LOC500974	56
LOC684993	56
Lepre1	56
Oma1	56
Paqr3	56
Pdss2	56
RGD1307704	56
RGD1564984	56
Rpusd2	56
Serac1	56
Tfb1m	56
Xrcc4	56
Znf689	56
Ace	57
Acn9	57
Afap1l2	57
Asb7	57
Atp10b	57
Bccip	57
Bdh2	57
Erich1	57
Fdxr	57
KIFC2	57
LOC690000	57
LOC690303	57
Mrp63	57
Mudeng	57
RGD1304644	57
RGD1306227	57
RGD1307315	57
RGD1311847	57
RGD1563986	57
RGD1565411	57
RGD1565975	57
Spa17	57
Spred1	57
Stk38l	57
Tia1	57
Tmem141	57
Zbtb33	57
Zfp90	57
Acot3	58
Cdadc1	58
Cir1	58
Ell3	58
Fa2h	58
LOC100359484	58
LOC366300	58
LOC499235	58
LOC500877	58
Lima1	58
Lsm10	58
RGD1561042	58
RGD1566266	58
Ralgps2	58
Rilpl2	58
Scfd2	58
Sh3gl2	58
Srgap1	58
Thap1	58
Them2	58
Wdr73	58
Zfp853	58
Akr7a2	59
Coq3	59
Il15	59
Il28ra	59
LOC691729	59
Lhpp	59
Mrpl32	59
Phospho1	59
Pomt2	59
Procr	59
RGD1305222	59
RGD1311269	59
Rel	59
Smyd4	59
Tfdp2	59
Wdr13	59
Zcchc7	59
Znf213	59
Zufsp	59
Armc6	60
Ccdc39	60
Dhx58	60
Eepd1	60
Entpd7	60
Fancb	60
Fut1	60
Isoc2b	60
Kctd7	60
Nfkbie	60
Nudt16l1	60
Ptn	60
Slc38a6	60
Taok3	60
Tmem206	60
Tpk1	60
Zfp324	60
Abhd1	61
Arf4l	61
Coq10a	61
Extl1	61
Fam83b	61
Ficd	61
Frmd4b	61
Fuca2	61
Gtf2ird2	61
Hist1h2bb	61
Ippk	61
LOC100125365	61
LOC100361234	61
LOC100362685	61
LOC100362950	61
LOC680097	61
Lfng	61
MGC95210	61
Mecr	61
Mitd1	61
Mrpl1	61
Polr3gl	61
Qtrtd1	61
RGD1305158	61
RGD1310271	61
Slc18a2	61
Slc29a3	61
Slc36a4	61
Tlr5	61
Usp45	61
Anubl1	62
Arrdc2	62
Bcl2l14	62
Csf3	62
Dexi	62
Fam115c	62
LOC100360585	62
Lass3	62
Mgat5	62
Ndufaf1	62
Nhs	62
Nme7	62
Pafah2	62
Phka2	62
Pyroxd1	62
RGD1307392	62
RGD1309079	62
RGD1311433	62
RGD1560557	62
Smpd3	62
Spag1	62
Tmem102	62
Urm1	62
Wdr89	62
Znf710	62
Abcg3l2	63
Arhgef4	63
Bckdha	63
Camkk1	63
Coq7	63
Dnase1l1	63
Dpy19l4	63
Elavl2	63
Esco1	63
Fam110c	63
Fbxw17	63
Foxn3	63
Ifih1	63
Inpp5k	63
Klf4	63
LOC100359522	63
LOC100360280	63
LOC499900	63
Lins1	63
Mst4	63
Pigz	63
Plk5	63
RGD1310656	63
RGD1559909	63
RGD1564567	63
RGD1566239	63
Rhebl1	63
Socs4	63
Spns1	63
Tank	63
Tbce	63
Ttc22	63
[truncated: 8,168 more rows]
