# Supplementary material for: FOXE1-Dependent Regulation of Macrophage Chemotaxis by Thyroid Cells In Vitro and In Vivo
Source: Int J Mol Sci. 2021 Jul 17;22(14):7666. doi: 10.3390/ijms22147666 (PMC8307198; doi:10.3390/ijms22147666)
Supplement: Supplementary file 1 [file ijms-22-07666-s001.zip › Database_genes_expressed_in_CF55_and_FTR_raw_RC_cutoff_10/htseq_count_FTR_3_RC10.xlsx]

## Sheet: Sheet1
Gene_name	ReadCount
Adcy5	10
Angptl6	10
Ankrd24	10
Aoc3	10
Blvra	10
Ccdc150	10
Cdkl3	10
Cenpq	10
Cmbl	10
Col24a1	10
Col5a2	10
Eml5	10
Enpp3	10
Fbxo31	10
Fer1l5	10
Fzd8	10
Gimap1	10
Gpr182	10
Gramd1c	10
Gsta3	10
Gulp1	10
Hist1h2ao	10
Il17rb	10
Il9r	10
Klf13	10
LOC100359692	10
LOC100359708	10
LOC100360434	10
LOC100360596	10
LOC100361593	10
LOC100361767	10
LOC100361830	10
LOC100361841	10
LOC100362140	10
LOC303823	10
LOC304239	10
LOC679930	10
LOC680200	10
LOC689153	10
LOC691418	10
Lgr5	10
Lrrc2	10
Lrrc24	10
MGC93861	10
Mybpc2	10
Necab3	10
Nek11	10
Nfkbid	10
Nt5c1a	10
Pol3s	10
Ppapdc1a	10
Ppp1r14a	10
Purg	10
RGD1311186	10
RGD1561117	10
RGD1561571	10
RGD1562658	10
RGD1563239	10
RGD1566386	10
Slc25a14	10
Slc37a2	10
Spon1	10
Timp3	10
Tmem140	10
Tmem16a	10
Trim29	10
Ttll13	10
Uhrf2	10
Uros	10
Xkr5	10
Acsm3	11
Adamdec1	11
Adcy7	11
Aifm3	11
Arhgef6	11
Cabc1	11
Cacna1i	11
Cage1	11
Catsper2	11
Ccdc111	11
Cdkl4	11
Cyb5d2	11
Cyhr1	11
Ddx4	11
Dll4	11
Dlx1	11
Doc2a	11
Dpep3	11
Fam82b	11
Fgfbp3	11
Grid2ip	11
Hhex	11
Hoxb3	11
Hp	11
Hpdl	11
Ifit1lb	11
Itga11	11
Jmjd8	11
Klf1	11
Klhdc1	11
LOC100125368	11
LOC100359967	11
LOC100360074	11
LOC100360437	11
LOC100360846	11
LOC100360867	11
LOC100361092	11
LOC100362691	11
LOC100363175	11
LOC100363502	11
LOC365839	11
LOC367994	11
LOC500584	11
LOC688420	11
LOC688932	11
Lrrc46	11
Mamdc4	11
Mtp18	11
Nipa1	11
Nudt15	11
Nxph4	11
Pcyt1b	11
Prss36	11
Pter	11
RGD1304563	11
RGD1306603	11
RGD1310039	11
RGD1559908	11
RGD1560020_predicted	11
RGD1560812	11
RGD1561303	11
RGD1562550	11
RGD1563049	11
RGD1565025	11
RGD1565495	11
Sc65	11
Sdr42e1	11
Slc23a3	11
Slc25a27	11
Slc25a4	11
Slc46a3	11
Slc6a16	11
Snai3	11
Taf1a	11
Tlcd2	11
Tle2	11
Tmc7	11
Tmod1	11
Tnfsf18	11
Tnni2	11
Ttf2	11
Txnrd3	11
Wfdc6a	11
Xpa	11
Zc3hav1l	11
Zfp786	11
Znf629	11
Znf764	11
Ager	12
C1rl	12
Car13	12
Cela2a	12
Ckb	12
Cyth4	12
Deadc1	12
Dnah8	12
Egr1	12
Endog	12
Exph5	12
Fbxo15	12
Glb1l3	12
Gltscr1	12
Gpr177	12
Hectd2	12
Hic2	12
Hist1h2bc	12
Hist2h3c2	12
Hsd11b2	12
Ikzf2	12
Irgm	12
Kazald1	12
LOC100359662	12
LOC100360453	12
LOC100360855	12
LOC100361856	12
LOC100362113	12
LOC100362359	12
LOC100363398	12
LOC494529	12
LOC498453	12
LOC500797	12
LOC502371	12
LOC679539	12
LOC688681	12
LOC688905	12
Lace1	12
Lingo4	12
MGC95152	12
Megf11	12
Mslnl	12
Myom1	12
Naaladl1	12
Nat14	12
Nek3	12
Pcbp3	12
Pelo	12
Pnldc1	12
Pxmp2	12
RGD1305807	12
RGD1310727	12
RGD1561444	12
RGD1561609	12
RGD1561724	12
RGD1563163	12
RGD1564214	12
RGD1564859	12
RGD1565059	12
RGD1566227	12
RT1-CE10	12
Rcn3	12
Satb2	12
Sdcbp2	12
Spock2	12
Tmem170b	12
Tmem63c	12
Wdr5b	12
Zbtb37	12
Zbtb8b	12
Zfp40	12
Zfp52	12
Znf580	12
Abcg3	13
Akap7	13
Arhgap4	13
B9d2	13
Bbs12	13
Bbs5	13
Calr3	13
Camk2n2	13
Catsper4	13
Ccdc76	13
Cdr2l	13
Cldn15	13
Col1a1	13
Crb2	13
Ctrl	13
Dapp1	13
Fam25a	13
Fam72a	13
Fbln1	13
Hpd	13
Il22ra2	13
LOC100359478	13
LOC100360446	13
LOC100361029	13
LOC100362110	13
LOC100362470	13
LOC100362673	13
LOC100362814	13
LOC100363114	13
LOC100363439	13
LOC685520	13
Lrrc27	13
Lypd2	13
Mblac2	13
Mlf1	13
Numbl	13
Osr2	13
Peli3	13
Pi16	13
Pygo1	13
RGD1304624	13
RGD1308261	13
RGD1310212	13
RGD1310964	13
RGD1559493	13
RGD1562500	13
RGD1563516	13
RGD1565371	13
RGD1565425	13
Rad51l1	13
Robo1	13
Sds	13
Sept1	13
Sfxn2	13
Shpk	13
Slc30a3	13
Smox	13
Snx32	13
Sp9	13
Spata2L	13
Tmem144	13
Tmem82	13
Trpm1	13
Wfikkn1	13
Ak1	14
Angptl4	14
Apobec2	14
Atp7b	14
Ccdc106	14
Cetn4	14
Cnr2	14
Dcbld1	14
Ddah2	14
Eid3	14
Fam151b	14
Frg1	14
Fut4	14
Gipr	14
Gprin1	14
Ido2	14
Il20rb	14
Klhdc9	14
LOC100360320	14
LOC100360811	14
LOC100360901	14
LOC100360957	14
LOC100361727	14
LOC100362518	14
LOC100362783	14
LOC497959	14
LOC498685	14
LOC499407	14
LOC500668	14
LOC682571	14
LOC685574	14
LOC689826	14
LOC691708	14
Lcat	14
Ltbp2	14
Nudt6	14
Pdzd7	14
RGD1304978	14
RGD1561004	14
RGD1562877	14
RGD1563701	14
Rwdd2a	14
S100a3	14
Sox7	14
Spag4	14
Spata20	14
Spats1	14
Syt7	14
Tfpi	14
Thap6	14
Tmem150	14
Tmie	14
Ttc25	14
Ubxn2b	14
Usp2	14
Vdr	14
Zc3h6	14
Zfp438	14
Zfp455	14
Zmynd17	14
Znf691	14
Acpp	15
Alpk1	15
Artn	15
Aste1	15
B3galt6	15
Bcl2l11	15
Car3	15
Ccdc11	15
Crem	15
Dmrt1	15
Dnah1	15
Dpf1	15
Duox2	15
Dusp19	15
Ecm1	15
Fam164c	15
Fam83e	15
Fgf22	15
Gas8	15
Hist1h4b	15
Hr	15
Invs	15
Kcng4	15
Klhdc7a	15
LOC100360777	15
LOC100361067	15
LOC100362202	15
LOC100362980	15
LOC100363266	15
LOC100363462	15
LOC361963	15
LOC691024	15
LOC691873	15
Lipg	15
Morn2	15
Myo7a	15
Nat2	15
Ncrna00117	15
Odz4	15
Pear1	15
Ppara	15
RGD1563120	15
RGD1564019	15
RGD1564450	15
Rnf217	15
Sgtb	15
Tcp11l2	15
Tert	15
Tgfb3	15
Tmem38a	15
Ubash3a	15
Yod1	15
Zfp426	15
Zfp94	15
Znf184	15
Acrbp	16
Arl10	16
Camk2b	16
Cdh23	16
Chrnd	16
Cpne5	16
Dem1	16
Dhdh	16
Egf	16
Espnl	16
Gjb1	16
Hdac11	16
Hsf2bp	16
Il18r1	16
Il22ra1	16
Irx5	16
Katnal1	16
LOC100359664	16
LOC100359916	16
LOC100362339	16
LOC100362347	16
LOC679885	16
LOC690183	16
LOC690559	16
Map1a	16
Ovca2	16
RGD1305211	16
RGD1309730	16
RGD1309779	16
RGD1559971	16
RGD1561416	16
RGD1563307	16
RGD1563812	16
RGD1563941	16
RGD1566036	16
Rem2	16
Sft2d3	16
Slc22a20	16
Slc26a8	16
Sox12	16
Srcrb4d	16
Timd2	16
Tlr6	16
Tmem191c	16
Tomt	16
Trim7	16
Zdhhc1	16
Zdhhc23	16
Zfp398	16
Znf597	16
Adam28	17
Ankrd42	17
Cachd1	17
Casp1	17
Ccdc28a	17
Cmc1	17
Col3a1	17
Cxcl2	17
Fam105a	17
Fam186b	17
Fuz	17
Gna14	17
Gprasp2	17
Hist1h2bl	17
Hspb11	17
LOC100360447	17
LOC100360604	17
LOC100361037	17
LOC100361104	17
LOC100361836	17
LOC298442	17
LOC499120	17
LOC680678	17
LOC683008	17
LOC690155	17
LOC690217	17
Magix	17
Pitpnc1	17
Plau	17
Plp1	17
Prkar1b	17
RGD1307621	17
RGD1308234	17
RGD1559848	17
RGD1562717	17
RGD1562760	17
RGD1563680	17
Rdh14	17
Rinl	17
Ripk2	17
Rom1	17
Slc35d2	17
Sptb	17
Tmem151a	17
Tp73	17
Trpv6	17
Tspyl1	17
Ubxn11	17
Zfp189	17
Aldh1a7	18
Apoe	18
Atf7ip2	18
Aven	18
Cldn19	18
Dennd2c	18
Efha2	18
Fah	18
Fbln5	18
Il18bp	18
Il6ra	18
Kbtbd3	18
Kctd6	18
LOC100359912	18
LOC100360645	18
LOC100360843	18
LOC100361122	18
LOC100361182	18
LOC100361863	18
LOC100362785	18
LOC500705	18
LOC680643	18
LOC685925	18
Leng1	18
Lin28b	18
Mcee	18
Nr1i3	18
Pcdh24	18
Pde4d	18
RGD1305254	18
RGD1305420	18
RGD1561034	18
RGD1564722	18
Ranbp17	18
Rnase4	18
Rtn4r	18
Rtp4	18
Slc7a7	18
Spata9	18
Spns3	18
Tpm2	18
Veph1	18
Zfp3	18
Adam12	19
Atg10	19
Atg16l2	19
Bmyc	19
Cgref1	19
Cited1	19
Cntnap1	19
Cyp24a1	19
Duoxa1	19
Ero1lb	19
Fam69a	19
Fam69b	19
Kctd11	19
LOC100361291	19
LOC100361823	19
LOC100363012	19
LOC100363520	19
LOC679983	19
LOC680692	19
LOC691113	19
Lyrm1	19
Myh11	19
Nr4a3	19
Nrbp2	19
Phf21b	19
Pigb	19
Prdm1	19
RGD1308626	19
RGD1359508	19
RGD1560471	19
RGD1562905	19
RGD1563220	19
RGD1563235	19
Rab19	19
Rab9b	19
Rabl2b	19
Rassf6	19
Reps2	19
Stk19	19
Tirap	19
Usp11	19
Wdr25	19
Zfp28	19
Akr1c13	20
Areg	20
Aspg	20
Birc7	20
Btbd4	20
Cd28	20
Dbndd1	20
Frs3	20
LOC100360704	20
LOC100360977	20
LOC100361974	20
LOC100362119	20
LOC100362479	20
LOC680290	20
LOC680874	20
LOC686120	20
LOC689986	20
Lck	20
Lysmd3	20
Mmp28	20
Nnat	20
Npl2	20
Nr6a1	20
Nradd	20
Paqr7	20
Polr3k	20
Pou2f1	20
Prss16	20
RGD1562716	20
RGD1565192	20
RGD1565545	20
Rbj	20
Sult1b1	20
Syt11	20
Tmem117	20
Usp35	20
Vof16	20
Znf839	20
Bloc1s3	21
Chst14	21
Cpeb3	21
Cxcl3	21
Dao	21
E2f3	21
Ephx1	21
Fbxl15	21
Fggy	21
Irak2	21
LOC100360679	21
LOC100360847	21
LOC100361147	21
LOC100361585	21
LOC296197	21
LOC685487	21
LOC690806	21
Lipc	21
Mettl8	21
Mns1	21
Nhej1	21
Nsd1	21
Pex7	21
RGD1564626	21
RGD1565728	21
Rab2b	21
Rbm41	21
S100a13	21
Smyd3	21
Tasp1	21
Tlr2	21
Tmem81	21
Ube2l6	21
Wdsub1	21
Apold1	22
Arhgap26	22
Boc	22
Dhrs4	22
Dlx4	22
Gabpb1l	22
Gchfr	22
Hccs	22
Ifi204	22
Ift88	22
Itpr2	22
LOC100361162	22
LOC100361208	22
LOC100361252	22
LOC100362170	22
LOC100362201	22
LOC100362226	22
LOC100363171	22
LOC364707	22
LOC500124	22
LOC679769	22
LOC688452	22
Lrtm2	22
Pex11g	22
Pik3ip1	22
Ppil5	22
Prkcg	22
RGD1304737	22
RGD1309808	22
RGD1560277	22
RGD1561270	22
RGD1561523	22
RGD1562665	22
RGD1563979	22
Socs3	22
Susd1	22
Tmem70	22
Tmprss9	22
Trappc2	22
Vamp5	22
Zswim5	22
B3gnt7	23
Cacna2d4	23
Carf	23
Chdh	23
Cplx2	23
Dnajc18	23
Fkbp14	23
Frmpd1	23
Hcn3	23
LOC100360956	23
LOC100360975	23
LOC100362709	23
LOC257650	23
LOC493574	23
LOC680254	23
LOC680491	23
LOC680558	23
Lipe	23
Meis3	23
Mex3b	23
Mta3	23
Osgepl1	23
P42pop	23
Pfkfb1	23
RGD1560398	23
Rbm4	23
Rgs14	23
Slc28a2	23
Slc4a3	23
Sned1	23
Tmem143	23
Tnip2	23
Trim13	23
Trim46	23
Trpc2	23
Ube2o	23
Vamp1	23
Vwde	23
Abcg4	24
Amigo3	24
Ankrd44	24
Cdkl2	24
Cobll1	24
Ephx2	24
Fam176a	24
Fam176b	24
Galt	24
Hspa12b	24
LOC100360337	24
LOC100360472	24
LOC100361247	24
LOC100362751	24
LOC100363038	24
LOC100363074	24
LOC498276	24
LOC685009	24
LOC688754	24
Lgals3bp	24
Masp2	24
Pla2g4d	24
Pmf31	24
Pold4	24
Ppfia3	24
RGD1305157	24
RGD1306304	24
RGD1309085	24
RGD1562161	24
Rbm43	24
Syce2	24
Tmem126a	24
Tnnc1	24
Trp53rk	24
Trpc1	24
Usp18	24
Accs	25
Atl1	25
Birc3	25
Eda2r	25
Fam175a	25
Fbxl18	25
Fcho1	25
Foxp1	25
Fzd5	25
Galns	25
Gpr137	25
Grasp	25
Haghl	25
Itfg2	25
LOC100362083	25
LOC100362999	25
LOC100363182	25
LOC499330	25
LOC679580	25
LOC687796	25
LOC691468	25
Lman2l	25
Lpxn	25
Mansc1	25
Map3k10	25
Mks1	25
Mxd1	25
P2rx3	25
Phf7	25
Pink1	25
Plekhm3	25
Poli	25
Prx	25
Qsox1	25
RGD1311267	25
RGD1562607	25
Ribc1	25
Rmnd1	25
Rnf183	25
Sema5a	25
Serpini1	25
Sfxn1	25
Sh3tc2	25
Styxl1	25
Trpm5	25
Ugt1a6	25
Ulk3	25
Usp29	25
Zmat5	25
Abhd14a	26
Arsk	26
Car14	26
Ccdc15	26
Dtwd1	26
Gamt	26
Glb1l	26
Gpt	26
Grk4	26
Gsg1l	26
Gsta4	26
H1fx	26
Homez	26
Il11ra1	26
Ints6	26
LOC100360845	26
LOC100361431	26
LOC100363158	26
Mblac1	26
Npepo	26
Pdgfra	26
Pqlc2	26
Pxmp4	26
RGD1560271	26
RGD1560880	26
RGD1564719	26
RGD1564811	26
Rnf186	26
Smarcd3	26
Synpo	26
Trpt1	26
Unc5a	26
Vkorc1	26
Zfp568	26
Cubn	27
Ddc8	27
Dmrta2	27
Dnah17	27
Efna3	27
Eif2ak4	27
Fam125b	27
Kin	27
LOC100359837	27
LOC100362059	27
LOC100362684	27
LOC100362895	27
LOC302680	27
LOC499602	27
LOC680241	27
LOC691921	27
Mog	27
Nmnat3	27
Orai3	27
Osgin2	27
Ppargc1a	27
Pstpip2	27
RGD1306939	27
RGD1309804	27
RGD1310257	27
RGD1562342	27
RT1-CE4	27
RT1-T24-4	27
Ramp2	27
Rtp3	27
Setmar	27
Ttn	27
Zbtb3	27
Zfp169	27
Zfp709l1	27
Znf770	27
Cdkal1	28
Fbxl20	28
Flrt3	28
Gpatch3	28
Gprin2	28
Kptn	28
LOC100360087	28
LOC100362874	28
LOC684441	28
LOC685849	28
Maoa	28
Map1d	28
Mapk11	28
Nkiras1	28
Oasl2	28
Plscr4	28
Pou2f2	28
Ptpre	28
RGD1307439	28
RGD1559917	28
RGD1562135	28
RGD1563937	28
RGD1565073	28
Rps6kl1	28
Slc17a4	28
Slc25a26	28
Spata13	28
St7l	28
Tigd3	28
Tmem25	28
Tmem53	28
Trim21	28
Wdr27	28
Zmym1	28
Znf509	28
Aloxe3	29
Bcdin3d	29
Car9	29
Eif2c3	29
G4	29
Gsta2	29
LOC100359980	29
LOC100360507	29
LOC100360508	29
LOC100361710	29
LOC297756	29
LOC311352	29
LOC365723	29
LOC679594	29
LOC691221	29
LOC691750	29
Lrp4	29
Mfsd8	29
Myom3	29
Pard6a	29
Polg2	29
RGD1306371	29
RGD1307947	29
RGD1563970	29
RGD1565361	29
RGD1566314	29
Silv	29
Slc15a3	29
Styk1	29
Tmem121	29
Tmem38b	29
Wipi1	29
Znf787	29
Zscan12	29
Apip	30
Bnc2	30
Ccdc142	30
Cdyl2	30
Chpt1	30
Dusp10	30
Emp3	30
Fam86a	30
Fbxo25	30
Gtlf3b	30
Hmha1	30
Itpripl1	30
Jag1	30
Kcnj14	30
Klf11	30
Klhl15	30
Klhl28	30
LOC100359619	30
LOC100360781	30
LOC100363379	30
LOC298795	30
LOC360231	30
LOC680182	30
LOC681091	30
LOC687983	30
LOC689130	30
Mex3a	30
Mmp2	30
Nmi	30
Plaur	30
RGD1306353	30
RGD1309501	30
RGD1309651	30
RGD1310877	30
RGD1311078	30
RGD1562608	30
RGD1562948	30
RT1-CE1	30
RT1-Da	30
Rfx3	30
Rnf43	30
Senp8	30
Slc26a11	30
Taf1b	30
Usp49	30
Zbtb34	30
Znf524	30
Znf771	30
Arl4c	31
Asb1	31
Atp5s	31
Cacna1g	31
Comtd1	31
Cox18	31
Csad	31
Cyth1	31
Dck	31
Emx2	31
Fam113a	31
Fmc1	31
Gnb5	31
LOC100359421	31
LOC100360620	31
LOC100362384	31
LOC100362830	31
LOC100363222	31
LOC363060	31
LOC497978	31
LOC654482	31
LOC685114	31
LOC685578	31
Lcmt2	31
Lepre1	31
Lif	31
Lix1l	31
Paqr8	31
Plekhb1	31
Pou6f1	31
Ppm1j	31
Prkab2	31
Psen2	31
RGD1307315	31
RGD1308147	31
RGD1359290	31
RGD1560854	31
RGD1562747	31
RGD1563945	31
RGD1565033	31
RGD1566107	31
Setd8-ps1	31
Tnr	31
Ubxn7	31
Zfand2a	31
rCG_20380	31
Adm2	32
Cdc42ep5	32
Chml	32
Dnajc28	32
Fam174a	32
Galnt4	32
Geft	32
Ggps1	32
Gpr157	32
Harbi1	32
Helq	32
Ift74	32
Irf9	32
Kbtbd8	32
LOC100360647	32
LOC100361421	32
Npas2	32
RGD1304879	32
RGD1310012	32
RGD1310185	32
RGD1310552	32
RGD1560691	32
Rab43	32
Rp9	32
Sh3bp1	32
Slc25a12	32
Slfnl1	32
Vwa5b2	32
Zfp748	32
Znf688	32
Amz1	33
Bin2	33
C8g	33
Cables1	33
Ccdc17	33
Ctf1	33
Cyba	33
Fkbpl	33
Gch1	33
Inpp5j	33
LOC100362565	33
LOC100362985	33
LOC100363250	33
LOC687694	33
LOC688019	33
Lhx2	33
Lrrc56	33
Mettl4	33
Mtmr15	33
N6amt2	33
Pex11a	33
Piga	33
Pigw	33
Prss35	33
Relt	33
Rhbdl3	33
Six5	33
Suox	33
Tyw3	33
Uevld	33
Zfp202	33
Cpne2	34
Dnal1	34
Fahd1	34
Hdac8	34
Ipcef1	34
Kif26a	34
LOC100359722	34
LOC100361660	34
LOC100362121	34
LOC681367	34
Lmbr1l	34
MGC108974	34
Mocs3	34
Msra	34
Nfkbil1	34
Nkpd1	34
Oxsm	34
Phlpb	34
Phospho2	34
Ppic	34
Pusl1	34
RGD1306284	34
RGD1308461	34
RGD1564036	34
Rfesd	34
Sntb2	34
Sord	34
Spry4	34
Syt12	34
Tmem67	34
Vtcn1	34
Zbtb26	34
Acyp1	35
Atxn7	35
Cyp4f17	35
Fas	35
Gtpbp8	35
Hist2h2aa3	35
Kif24	35
LOC497934	35
LOC498826	35
LOC690068	35
LOC690525	35
MGC125086	35
Mettl10	35
Nek8	35
Ngdn	35
Nlrp1	35
Oas1b	35
Ogfod2	35
RGD620382	35
Rnf32	35
Serpinb11	35
Slc16a7	35
Tarsl2	35
Tmcc2	35
Tmem218	35
Zmynd10	35
Ccdc112	36
Dnajc24	36
G7c	36
Gemin7	36
Gpld1	36
Hoxb6	36
Hyal3	36
LOC100360358	36
LOC100360585	36
LOC100361081	36
LOC100361089	36
LOC100361556	36
LOC494499	36
LOC680257	36
LOC689939	36
LOC691849	36
Lppr2	36
Lsm6	36
Map3k6	36
Msx1	36
Mxd4	36
Nagpa	36
Pigh	36
Prkaa2	36
RGD1306520	36
RGD1560258	36
RGD1561852	36
RGD1562378	36
Rpain	36
Rwdd1	36
Slc25a42	36
Ss18l1	36
Suhw3	36
Thg1l	36
Tmem160	36
Zadh2	36
Zbtb25	36
Zfp316	36
Znf18	36
Ankrd39	37
Ap1s2	37
Brunol5	37
Cbr4	37
Cpt1b	37
Eno1-ps1	37
Espn	37
Fgf9	37
Galr2	37
Ggt6	37
Gpr160	37
Gramd2	37
Klhl36	37
Krt19	37
LOC100362909	37
LOC310958	37
Mdfic	37
Oas1i	37
Pcgf1	37
Plekho2	37
RGD1309138	37
RGD1561157	37
RGD1562690	37
RGD1563091	37
Rab11fip2	37
Rage	37
Serpine1	37
Slc16a13	37
Slc2a3	37
Spata7	37
Syngap1	37
Thap1	37
Tp53inp1	37
Txndc16	37
Zbtb5	37
Zfyve19	37
Dcun1d3	38
Emilin1	38
Enox2	38
Fbxl4	38
Hint3	38
Kbtbd4	38
Kit	38
LOC100359595	38
LOC100360057	38
LOC100361025	38
LOC100361502	38
LOC680426	38
MGC125002	38
Mettl5	38
Mip	38
Mtrf1l	38
Nek4	38
Pacrgl	38
Phf1	38
Ppm1e	38
Prmt6	38
RGD1560436	38
RGD1562552	38
Slc6a14	38
Tfb1m	38
Tmem80	38
Trdmt1	38
Ttc33	38
Wnk4	38
Zcwpw1	38
Acvr2b	39
Ccdc18	39
Fundc2	39
Gm672	39
Grhl1	39
Hivep3	39
Klc3	39
LOC100362252	39
LOC100363268	39
LOC298018	39
LOC500625	39
LOC685431	39
LOC690538	39
LOC691280	39
Mosc2	39
Napepld	39
Ndrg4	39
Pcgf3	39
RGD1310159	39
RGD1565007	39
RGD1565376	39
RGD1565927	39
Rab30	39
Rbks	39
Rps6ka5	39
Sfmbt2	39
Taf7	39
Toe1	39
Wtip	39
Ythdc2	39
Ap4s1	40
Arhgap20	40
Arhgef19	40
Asb13	40
B3galnt2	40
Ctu1	40
Ddt	40
Depdc7	40
Dtx4	40
Dus4l	40
Exoc6	40
Extl2	40
Fgd4	40
Fut11	40
Gja4	40
Hist2h4	40
Igbp1	40
Inpp5d	40
Insig2	40
LOC100359601	40
LOC100359922	40
LOC100360580	40
LOC362665	40
LOC500712	40
LOC685977	40
LOC690303	40
LOC691170	40
Lca5	40
Lrrc8c	40
Malt1	40
Manea	40
Mmp3	40
Mutyh	40
Nrm	40
Pde4c	40
Prrg2	40
RGD1305014	40
RGD1306880	40
RGD1562590	40
Scand1	40
Slc4a1ap	40
Trim36	40
Zrsr2	40
Apol9a	41
Cd74	41
Cd79b	41
Chrnb4	41
Ctage5	41
Dcun1d2	41
Dpf3	41
Fcgr2a	41
Gtpbp3	41
Haus2	41
Hdhd3	41
Il23a	41
Kctd7	41
LOC100361818	41
LOC100362069	41
LOC100362710	41
LOC684988	41
Lhpp	41
Lig4	41
Lin52	41
Lsm11	41
Mllt3	41
Nars2	41
RGD1305158	41
RGD1306091	41
RGD1309148	41
RGD1563325	41
RGD1566099	41
Rab11fip4	41
Rnft2	41
Rpusd2	41
Rrp7a	41
Slc2a5	41
Snhg8	41
Tank	41
Ttc39b	41
Ube2cbp	41
Upf2	41
Vangl1	41
Zbtb8a	41
Zfp110	41
Zfp772	41
rCG_44068	41
Abcc10	42
Ccrn4l	42
Chrm3	42
Clca5	42
Dpm3	42
LOC683504	42
LOC685933	42
LOC690502	42
Mbd4	42
Mtmr1	42
Pcsk4	42
RGD1305537	42
Rbm12b	42
Shroom1	42
Sirt4	42
Tesk2	42
Tmem205	42
Trim71	42
Vsnl1	42
Xylt1	42
Zcchc4	42
Zfp57	42
Zfp61	42
Adcy3	43
Ap3m2	43
Asah2	43
Ccdc44	43
Ccdc62	43
Diaph2	43
Dnajb9	43
Esyt3	43
Gnaz	43
KIFC2	43
LOC367880	43
LOC678704	43
LOC684996	43
Lrrc28	43
MGC116121	43
Mmaa	43
Mmd	43
Phf11	43
Pid1	43
RGD1303066	43
RGD1306576	43
RGD1311612	43
RGD1561238	43
Rpusd3	43
Samd4a	43
Snapc4	43
Stx1a	43
Svil	43
Syt3	43
Vax2	43
Crocc	44
Dnajc17	44
Fam119a	44
Klhl8	44
LOC100359945	44
LOC296300	44
LOC685208	44
LOC691960	44
Man1c1	44
Pla2g12a	44
Polr1e	44
RGD1308031	44
RGD1561792	44
RGD1564709	44
RGD1565222	44
RGD1565247	44
Scrn3	44
Sels	44
St3gal4	44
Tprkb	44
Trim45	44
Ugt1a2	44
Zc4h2	44
Zfp853	44
Acvr1	45
Adat3	45
Anks3	45
Atg4c	45
Ccdc134	45
Cspg4	45
Dusp18	45
Fxc1	45
Hist1h2bb	45
Immp1l	45
Kctd19	45
Klhl17	45
Kti12	45
LOC100359522	45
LOC690772	45
LOC691135	45
Lass3	45
Mect1	45
Ndufaf2	45
Nlrx1	45
Nrarp	45
Phf19	45
Pik3r1	45
Plk5	45
Ppfibp2	45
RGD1308165	45
RGD1308695	45
RGD1565975	45
Rhbdl2	45
Smpdl3b	45
Them4	45
Tspyl2	45
Vangl2	45
Ankrd27	46
Ccrk	46
Ctns	46
Fam164a	46
Foxo1	46
Jrkl	46
Klrg2	46
LOC100360491	46
LOC100360616	46
LOC100361440	46
LOC100362027	46
LOC100363487	46
LOC685694	46
Lgals8	46
Ng35	46
Pdcd2l	46
RGD1308065	46
RGD1311362	46
Slc25a45	46
Snx29	46
Stard5	46
Supt5h	46
Tmem177	46
Wdr19	46
Asb7	47
Btbd2	47
Btd	47
Chchd8	47
Cyp2u1	47
Dbp	47
Dnajb14	47
Dnajb4	47
Entpd7	47
Fam126b	47
Gls2	47
Gmfg	47
Il15	47
Itgb3bp	47
Klhl21	47
Klra2	47
Maml3	47
Mitd1	47
Muc15	47
Nme7	47
Nudt19	47
RGD1305222	47
RGD1309930	47
RGD1561200	47
RGD1562114	47
RGD1563278	47
RGD1563482	47
RGD1564463	47
RGD1565210	47
RGD1565983	47
Serac1	47
Tbc1d19	47
Zbtb33	47
Zc3h12c	47
Zfp862	47
Zfp90	47
Atp11c	48
Atxn7l1	48
Ccdc23	48
Cntf	48
Dqx1	48
LOC100362008	48
LOC500877	48
LOC683722	48
LOC690000	48
Lysmd1	48
Lztfl1	48
Mecr	48
Pde5a	48
Ptchd2	48
Ptpn18	48
RGD1306227	48
RGD1310376	48
RGD1310951	48
RGD1311265	48
RGD1559884	48
Rad52	48
Rnf208	48
Rpp38	48
Scnm1	48
Slc29a3	48
Spred3	48
Srr	48
Trim39	48
Tst	48
Wars2	48
Wdr13	48
Wdr8	48
Arsb	49
Cep290	49
Csnk1g1	49
Dffb	49
Hist3h2a	49
Myh7b	49
Nudt7	49
Pdzk1	49
Pus7l	49
RGD1306507	49
RGD1306565	49
RGD1307368	49
RGD1307704	49
RGD1311188	49
Samd8	49
Shf	49
Sult2b1	49
Tfdp2	49
Tlcd1	49
Trib1	49
Zfp1	49
rCG_25055	49
Alg1	50
Bace1	50
Ccdc84	50
Coq10a	50
Fxyd6	50
Gpatc2	50
Hspb6	50
Ifih1	50
LOC100359731	50
LOC100361333	50
LOC497940	50
LOC688631	50
Lmln	50
Mtr	50
Mx2	50
Mycbpap	50
Nudt12	50
Nxt2	50
Pex10	50
Pgm2l1	50
RGD1304644	50
RGD1304827	50
RGD1306783	50
RGD1311564	50
RGD1560017	50
RGD1562018	50
RGD1562091	50
RGD1564209	50
RGD1564666	50
Rhebl1	50
St3gal3	50
Tlr5	50
Uprt	50
Wdr60	50
rCG_34148	50
Cadm4	51
Ccdc126	51
Cnnm2	51
Fdxacb1	51
Ikzf5	51
LOC100360828	51
LOC100362419	51
LOC689288	51
LOC689656	51
Lins1	51
Npal3	51
Nsbp1	51
RGD1560493	51
RGD1565432	51
Slc18a2	51
Slc2a8	51
Stxbp4	51
Taok3	51
Wdr89	51
Zfyve21	51
Znhit3	51
Arhgef4	52
Blzf1	52
Casp6	52
Ccdc90a	52
Cep135	52
Chst12	52
Ciita	52
Dnaja4	52
Eepd1	52
Fbxo4	52
Inpp5k	52
Isg20	52
L2hgdh	52
LOC100125365	52
LOC100359569	52
LOC100361188	52
LOC100361570	52
LOC500420	52
Mis12	52
Mrpl1	52
Pigl	52
Pih1d2	52
Pknox1	52
Pomt2	52
RGD1560620	52
RGD1565411	52
Rapgefl1	52
Slc38a9	52
Spa17	52
Tmem141	52
Trerf1	52
Vgf	52
Aox3l1	53
Braf	53
Btc	53
Coq3	53
Dci	53
Dok7	53
Elavl2	53
Exosc3	53
Fam64a	53
Gen1	53
Hsd17b7	53
Igtp	53
Irf8	53
Kpna5	53
LOC500893	53
Loxl1	53
Mrps28	53
Paqr3	53
Ptbp2	53
RGD1306001	53
RGD1560470	53
RGD1562399	53
Rab3gap2	53
Ralgps2	53
Rasal2	53
Sgol2	53
Slc25a40	53
Trmt11	53
Wdr31	53
Zfp111	53
Adi1	54
Arf4l	54
Atp8b3	54
Bcl2l14	54
Cno	54
Fancb	54
Fancg	54
Fdxr	54
Ikbkg	54
LOC100361606	54
LOC100361788	54
LOC502125	54
Maged2	54
RGD1309453	54
RGD1311269	54
Rufy3	54
Sars2	54
Scrn2	54
Tmem17	54
Trappc6a	54
Wdr76	54
Zfp418	54
Atxn1	55
Ears2	55
F8a1	55
Glmn	55
Glt8d1	55
Jmjd4	55
LOC100360772	55
LOC688968	55
Lfng	55
Lima1	55
Lyrm2	55
Mrp63	55
Mysm1	55
Neu1	55
Oas1a	55
Parvb	55
Ppargc1b	55
Ptpdc1	55
RGD1304610	55
RGD1307100	55
RGD1561817	55
Rbmx	55
Rhobtb1	55
Shq1	55
Spryd4	55
Stx17	55
Tfpt	55
Ttbk2	55
Zbtb9	55
Ank1	56
Apool	56
Arl4a	56
Ccdc90b	56
Ell3	56
Erich1	56
Fam102b	56
Fbxo23	56
LOC100362725	56
LOC686506	56
MGC94199	56
Med31	56
Mett11d1	56
Mnd1	56
Pdgfb	56
Qpctl	56
Qtrt1	56
RGD1306595	56
RGD1566359	56
Rab8b	56
Rasl10a	56
Rnf135	56
Slc12a6	56
Ubxd6	56
Zbtb6	56
Zfp653	56
Znf689	56
Ccdc32	57
Fam55c	57
Ficd	57
Fkbp11	57
Foxn3	57
Fut1	57
LOC100359484	57
LOC100362414	57
LOC690617	57
Nfkbie	57
Polr2i	57
RGD1563294	57
Rnaseh1	57
Runx2	57
Scn4a	57
Sdpr	57
Srgap1	57
Tctex1d2	57
Zfp161	57
Zfp324	57
Anubl1	58
Brf2	58
Ccdc45	58
Cdadc1	58
Clp1	58
Ctbs	58
Dexi	58
Dusp12	58
Hspb2	58
Ier5l	58
LOC500974	58
LOC679817	58
LOC679994	58
LOC691556	58
Mad2l1bp	58
Mmp11	58
Mrpl32	58
Mthfd2l	58
Ndufaf1	58
Nenf	58
RGD1305457	58
RGD1309079	58
RGD1309605	58
RGD1561241	58
RGD1563986	58
RGD1564300	58
RGD1565289	58
RGD1566239	58
Rufy2	58
Tmem194b	58
Tpk1	58
Trmt12	58
Unc13d	58
Wdr53	58
Zfp84	58
Abhd3	59
Alkbh4	59
Dguok	59
Dnajc12	59
Dnase1l1	59
Efcab7	59
Elmod3	59
Fgf1	59
LOC100362950	59
LOC100363385	59
Med22	59
Ngly1	59
Plekhg1	59
Pmepa1	59
Procr	59
RGD1307392	59
RGD1308722	59
RGD1309906	59
RGD1562012	59
RGD1565787	59
Rilpl2	59
Sec14l2	59
Spata5	59
Tbcc	59
Them2	59
Tsen2	59
Xrcc4	59
Zfp444	59
Znf213	59
Abhd1	60
Afap1l2	60
Armc6	60
Cep97	60
Dlg3	60
Eri2	60
Fam122a	60
Glipr1	60
LOC100137086	60
LOC100362311	60
LOC100362554	60
LOC298138	60
Lass6	60
MGC95210	60
Pdzd4	60
Phka2	60
Pnpla8	60
Polr3gl	60
Qtrtd1	60
RGD1311847	60
RGD1562622	60
Sema3b	60
Slc25a15	60
Syngr1	60
Tia1	60
Zfp472	60
Zfx	60
Zufsp	60
Bckdha	61
Clic3	61
Dcp2	61
Ddx3y	61
Fa2h	61
Fam122b	61
Fam18b2	61
Gata6	61
Gtf2ird2	61
Klhl12	61
LOC100361629	61
LOC680122	61
LOC684993	61
Osgep	61
Pald	61
Pdk1	61
Pdxp	61
RGD1307365	61
RGD1309926	61
RGD1310656	61
RGD1564257	61
Smpd2	61
Smug1	61
Ssfa2	61
Sumf2	61
Tex9	61
Trub1	61
Usp45	61
Bcl2l12	62
Dph1	62
Fbxl12	62
Fkrp	62
Gpr146	62
LOC100361234	62
LOC366300	62
LOC680121	62
Loh12cr1	62
Mbtps2	62
Mpg	62
Muc20	62
Nhs	62
Nin	62
Plag1	62
Ptger1	62
Ptn	62
RGD1309676	62
RGD1310794	62
RGD1563863	62
Rab20	62
Rell1	62
Slc36a4	62
Tmem216	62
Trex1	62
Wdr45	62
Acn9	63
Adarb1	63
Aldh5a1	63
Bccip	63
C1galt1c1	63
Ccdc39	63
Cir1	63
Dpy19l4	63
[truncated: 8,164 more rows]
